# Supplementary material for: Tribo-electrochemistry induced artificial solid electrolyte interface by self-catalysis
Source: Nat Commun. 2021 Dec 10;12:7184. doi: 10.1038/s41467-021-27494-z (PMC8664887; doi:10.1038/s41467-021-27494-z)
Supplement: Supplementary file 7 — Source Data [file 41467_2021_27494_MOESM7_ESM.xlsx]

## Sheet: Figure 1c
Time (s)	Current (A)
0.1	9.903e-10
0.2	1.34e-09
0.3	8.649e-10
0.4	1.094e-09
0.5	2.244e-09
0.6	3.186e-09
0.7	2.251e-09
0.8	1.143e-09
0.9	-3.873e-10
1	-1.052e-09
1.1	7.631e-10
1.2	8.159e-10
1.3	4.264e-10
1.4	5.83e-10
1.5	-6.504e-10
1.6	-8.814e-10
1.7	-3.823e-09
1.8	-2.429e-11
1.9	-1.661e-09
2	-1.998e-09
2.1	-3.883e-10
2.2	9.319e-10
2.3	-3.183e-11
2.4	-2.081e-09
2.5	-2.188e-09
2.6	-1.021e-09
2.7	3.733e-09
2.8	-1.43e-09
2.9	-5.919e-10
3	-1.799e-10
3.1	-8.173e-10
3.2	4.755e-10
3.3	7.923e-10
3.4	1.015e-09
3.5	-1.11e-10
3.6	2.903e-09
3.7	2.454e-09
3.8	3.188e-09
3.9	1.602e-09
4	6.575e-10
4.1	-2.821e-09
4.2	-5.571e-10
4.3	4.674e-09
4.4	2.371e-09
4.5	-7.994e-10
4.6	6.697e-10
4.7	4.283e-10
4.8	1.506e-09
4.9	2.991e-10
5	-5.175e-10
5.1	-8.635e-10
5.2	-9.503e-10
5.3	-8.729e-10
5.4	-5.901e-10
5.5	-6.994e-10
5.6	-9.39e-10
5.7	-2.402e-10
5.8	-9.465e-10
5.9	-8.362e-10
6	-6.636e-10
6.1	-1.083e-09
6.2	-9.116e-10
6.3	-4.203e-10
6.4	-7.004e-10
6.5	-9.305e-10
6.6	-4.43e-10
6.7	-7.796e-10
6.8	6.292e-10
6.9	-9.69e-11
7	6.141e-10
7.1	-5.74e-10
7.2	-1.305e-09
7.3	-1.527e-09
7.4	5.651e-10
7.5	-2.666e-10
7.6	-7.805e-10
7.7	-7.607e-10
7.8	-6.655e-10
7.9	1.058e-10
8	8.102e-10
8.1	-1.064e-09
8.2	-4.722e-10
8.3	-6.672e-11
8.4	1.351e-09
8.5	1.881e-09
8.6	2.622e-09
8.7	2.838e-09
8.8	2.968e-09
8.9	2.62e-09
9	2.42e-09
9.1	2.18e-09
9.2	3.15e-09
9.3	3.513e-09
9.4	3.598e-09
9.5	2.855e-09
9.6	4.251e-09
9.7	3.604e-09
9.8	4.409e-09
9.9	4.226e-09
10	4.765e-09
10.1	3.763e-09
10.2	3.212e-09
10.3	3.723e-09
10.4	3.775e-09
10.5	3.29e-09
10.6	4.068e-09
10.7	7.981e-09
10.8	9.122e-09
10.9	9.465e-09
11	8.997e-09
11.1	8.595e-09
11.2	8.8e-09
11.3	9.214e-09
11.4	9.185e-09
11.5	8.163e-09
11.6	9.178e-09
11.7	7.456e-09
11.8	8.871e-09
11.9	7.758e-09
12	1.114e-08
12.1	1.373e-08
12.2	1.472e-08
12.3	1.098e-08
12.4	5.805e-09
12.5	1.871e-09
12.6	6.471e-10
12.7	-2.565e-09
12.8	-2.579e-09
12.9	-2.466e-09
13	-2.117e-09
13.1	-1.422e-10
13.2	2.378e-09
13.3	2.998e-09
13.4	3.677e-09
13.5	3.346e-09
13.6	3.878e-09
13.7	2.848e-09
13.8	2.101e-09
13.9	1.083e-09
14	8.64e-10
14.1	1.673e-09
14.2	1.935e-09
14.3	1.219e-09
14.4	1.551e-09
14.5	1.398e-09
14.6	1.855e-09
14.7	3.103e-09
14.8	1.44e-09
14.9	7.046e-10
15	4.095e-10
15.1	2.38e-11
15.2	-3.44e-10
15.3	-5.91e-10
15.4	-1.408e-09
15.5	-7.692e-10
15.6	-4.288e-10
15.7	2.209e-10
15.8	-3.383e-10
15.9	-1.284e-09
16	-6.448e-10
16.1	-4.571e-10
16.2	-8.739e-10
16.3	-5.731e-10
16.4	-8.965e-10
16.5	-1.485e-09
16.6	-1.327e-09
16.7	-1.075e-09
16.8	2.128e-09
16.9	7.737e-09
17	7.448e-09
17.1	6.937e-09
17.2	8.376e-10
17.3	4.547e-10
17.4	2.762e-09
17.5	4.518e-09
17.6	6.259e-09
17.7	-1.021e-09
17.8	-3.492e-09
17.9	-9.973e-11
18	-1.061e-09
18.1	1.979e-09
18.2	6.976e-09
18.3	6.395e-09
18.4	1.104e-08
18.5	-3.134e-09
18.6	-1.803e-09
18.7	2.822e-09
18.8	4.243e-09
18.9	4.726e-09
19	5.071e-09
19.1	3.453e-09
19.2	1.918e-09
19.3	2.035e-09
19.4	5.847e-09
19.5	5.518e-09
19.6	5.345e-09
19.7	3.531e-09
19.8	4.504e-09
19.9	2.706e-09
20	2.284e-09
20.1	3.263e-09
20.2	3.063e-09
20.3	3.53e-09
20.4	3.26e-09
20.5	5.348e-09
20.6	1.795e-08
20.7	6.862e-09
20.8	5.397e-09
20.9	4.519e-10
21	5.632e-09
21.1	4.793e-09
21.2	3.732e-09
21.3	5.02e-09
21.4	7.43e-09
21.5	9.083e-09
21.6	8.003e-09
21.7	7.13e-09
21.8	8.121e-09
21.9	7.964e-09
22	9.172e-09
22.1	8.804e-09
22.2	7.474e-09
22.3	8.339e-09
22.4	9.179e-09
22.5	9.381e-09
22.6	9.684e-09
22.7	8.313e-09
22.8	7.244e-09
22.9	8.017e-09
23	9.378e-09
23.1	9.017e-09
23.2	8.587e-09
23.3	8.186e-09
23.4	7.817e-09
23.5	1.005e-08
23.6	1.086e-08
23.7	1.112e-08
23.8	1.041e-08
23.9	1.028e-08
24	9.861e-09
24.1	9.692e-09
24.2	1.095e-08
24.3	9.475e-09
24.4	9.925e-09
24.5	9.932e-09
24.6	9.049e-09
24.7	8.482e-09
24.8	7.249e-09
24.9	7.223e-09
25	7.044e-09
25.1	5.349e-09
25.2	5.603e-09
25.3	5.528e-09
25.4	4.103e-09
25.5	2.993e-09
25.6	2.19e-09
25.7	2.394e-09
25.8	3.973e-09
25.9	3.202e-09
26	2.91e-09
26.1	3.508e-09
26.2	2.861e-09
26.3	3.4e-09
26.4	1.516e-09
26.5	1.556e-09
26.6	2.317e-09
26.7	2.117e-09
26.8	1.516e-09
26.9	1.922e-09
27	2.31e-09
27.1	1.469e-09
27.2	2.083e-09
27.3	2.355e-09
27.4	3.185e-09
27.5	2.815e-09
27.6	2.979e-09
27.7	2.793e-09
27.8	2.975e-09
27.9	3.43e-09
28	2.857e-09
28.1	2.688e-09
28.2	3.263e-09
28.3	2.986e-09
28.4	2.882e-09
28.5	3.66e-09
28.6	3.162e-09
28.7	3.138e-09
28.8	4.03e-09
28.9	3.558e-09
29	3.781e-09
29.1	3.549e-09
29.2	5.59e-09
29.3	2.483e-09
29.4	2.098e-09
29.5	2.681e-09
29.6	3.403e-09
29.7	5.384e-09
29.8	3.053e-09
29.9	4.392e-09
30	9.591e-09
30.1	5.44e-09
30.2	3.673e-09
30.3	-9.03e-11
30.4	2.437e-09
30.5	2.609e-09
30.6	2.608e-09
30.7	4.069e-09
30.8	4.595e-09
30.9	2.384e-09
31	5.417e-09
31.1	7.227e-09
31.2	5.929e-09
31.3	2.718e-09
31.4	4.437e-09
31.5	2.559e-09
31.6	5.839e-10
31.7	9.715e-10
31.8	2.706e-09
31.9	2.925e-09
32	2.474e-09
32.1	2.043e-09
32.2	3.247e-09
32.3	3.202e-09
32.4	4.419e-09
32.5	2.831e-09
32.6	1.648e-09
32.7	2.318e-09
32.8	1.549e-09
32.9	4.63e-09
33	6.356e-09
33.1	2.855e-09
33.2	1.837e-09
33.3	3.607e-09
33.4	2.265e-09
33.5	1.294e-09
33.6	-2.563e-09
33.7	1.358e-09
33.8	3.101e-09
33.9	2.705e-09
34	3.721e-09
34.1	2.517e-09
34.2	4.232e-09
34.3	3.054e-09
34.4	4.259e-09
34.5	3.278e-09
34.6	3.589e-09
34.7	3.492e-09
34.8	2.801e-09
34.9	-6.136e-10
35	3.235e-09
35.1	4.344e-09
35.2	5.884e-09
35.3	5.021e-09
35.4	4.868e-09
35.5	1.979e-09
35.6	5.153e-09
35.7	4.1e-09
35.8	3.391e-09
35.9	3.033e-09
36	2.294e-09
36.1	2.067e-09
36.2	3.858e-09
36.3	8.168e-10
36.4	2.701e-09
36.5	4.365e-09
36.6	5.24e-09
36.7	1.724e-09
36.8	4.07e-09
36.9	3.203e-09
37	4.114e-09
37.1	2.177e-09
37.2	2.022e-09
37.3	3.5e-09
37.4	2.195e-09
37.5	8.602e-10
37.6	1.401e-09
37.7	4.849e-10
37.8	2.124e-10
37.9	6.094e-10
38	1.077e-09
38.1	-4.489e-12
38.2	2.228e-10
38.3	3.152e-10
38.4	1.282e-09
38.5	6.942e-10
38.6	2.38e-11
38.7	4.243e-09
38.8	-1.199e-09
38.9	9.452e-11
39	-9.22e-10
39.1	-6.089e-10
39.2	-1.686e-10
39.3	-2.314e-09
39.4	-1.075e-09
39.5	-1.073e-09
39.6	-6.155e-10
39.7	-7.362e-10
39.8	-7.937e-10
39.9	-1.36e-09
40	-7.353e-10
40.1	-1.722e-09
40.2	-1.697e-09
40.3	-1.688e-09
40.4	-6.504e-10
40.5	-1.989e-09
40.6	-1.054e-09
40.7	-8.824e-10
40.8	-1.08e-09
40.9	-1.867e-09
41	-1.193e-09
41.1	-1.997e-09
41.2	-1.169e-09
41.3	-2.264e-09
41.4	-1.586e-09
41.5	-1.142e-09
41.6	-1.422e-09
41.7	4.251e-09
41.8	-5.41e-10
41.9	-1.809e-09
42	-2.948e-09
42.1	-2.386e-09
42.2	-1.313e-09
42.3	-1.135e-09
42.4	-3.93e-10
42.5	3.491e-10
42.6	1.069e-09
42.7	-5.325e-10
42.8	-6.107e-11
42.9	7.378e-11
43	-5.74e-10
43.1	-8.107e-10
43.2	-8.211e-10
43.3	-1.347e-09
43.4	-2.563e-10
43.5	-1.422e-10
43.6	-1.582e-10
43.7	-7.39e-10
43.8	-9.012e-10
43.9	-3.147e-10
44	-1.148e-10
44.1	-3.44e-10
44.2	-1.513e-09
44.3	-2.081e-09
44.4	-1.005e-09
44.5	-1.112e-09
44.6	-7.051e-10
44.7	2.496e-09
44.8	-8.541e-10
44.9	-8.475e-10
45	3.515e-09
45.1	2.18e-09
45.2	8.112e-10
45.3	1.239e-09
45.4	-5.193e-10
45.5	-2.713e-10
45.6	1.2e-09
45.7	1.376e-09
45.8	1.085e-09
45.9	1.37e-10
46	2.622e-09
46.1	6.424e-10
46.2	1.779e-09
46.3	3.301e-09
46.4	8.545e-10
46.5	1.486e-09
46.6	1.295e-09
46.7	-1.219e-09
46.8	8.847e-10
46.9	2.331e-10
47	3.136e-09
47.1	6.082e-09
47.2	6.195e-09
47.3	6.65e-09
47.4	7.35e-09
47.5	5.269e-09
47.6	5.995e-09
47.7	5.032e-09
47.8	6.614e-09
47.9	5.975e-09
48	6.504e-09
48.1	6.563e-09
48.2	6.349e-09
48.3	6.622e-09
48.4	7.567e-09
48.5	5.335e-09
48.6	6.578e-09
48.7	5.412e-09
48.8	6.905e-09
48.9	6.851e-09
49	6.746e-09
49.1	9.276e-09
49.2	9.149e-09
49.3	9.175e-09
49.4	8.241e-09
49.5	7.84e-09
49.6	7.666e-09
49.7	6.826e-09
49.8	6.629e-09
49.9	6.602e-09
50	6.531e-09
50.1	5.863e-09
50.2	6.934e-09
50.3	6.093e-09
50.4	6.825e-09
50.5	6.504e-09
50.6	4.546e-09
50.7	4.367e-09
50.8	3.953e-09
50.9	4.485e-09
51	4.949e-09
51.1	4.622e-09
51.2	4.341e-09
51.3	5.579e-09
51.4	5.551e-09
51.5	4.466e-09
51.6	3.464e-09
51.7	1.859e-09
51.8	1.783e-09
51.9	2.666e-09
52	2.177e-09
52.1	1.815e-09
52.2	2.356e-09
52.3	2.7e-09
52.4	4.227e-09
52.5	3.238e-09
52.6	2.026e-09
52.7	3.006e-09
52.8	2.824e-09
52.9	6.593e-10
53	2.327e-09
53.1	2.32e-09
53.2	2.296e-09
53.3	2.211e-09
53.4	1.64e-09
53.5	2.237e-09
53.6	2.041e-09
53.7	2.479e-09
53.8	2.739e-09
53.9	2.62e-09
54	1.913e-09
54.1	2.216e-09
54.2	2.458e-09
54.3	2.617e-09
54.4	2.286e-09
54.5	2.252e-09
54.6	2.461e-09
54.7	1.54e-09
54.8	1.019e-09
54.9	6.197e-10
55	1.848e-09
55.1	8.099e-09
55.2	3.75e-09
55.3	2.322e-09
55.4	1.044e-09
55.5	1.689e-09
55.6	3.19e-09
55.7	3.422e-09
55.8	3.607e-09
55.9	4.492e-09
56	2.737e-09
56.1	3.228e-09
56.2	3.418e-09
56.3	3.186e-09
56.4	3.271e-09
56.5	3.472e-09
56.6	2.774e-09
56.7	3.284e-09
56.8	3.832e-09
56.9	4.113e-09
57	4.845e-09
57.1	4.53e-09
57.2	4.443e-09
57.3	4.127e-09
57.4	4.086e-09
57.5	4.606e-09
57.6	6.182e-09
57.7	5.634e-09
57.8	5.076e-09
57.9	4.508e-09
58	5.01e-09
58.1	6.484e-09
58.2	6.967e-09
58.3	4.282e-09
58.4	2.977e-09
58.5	2.448e-09
58.6	4.384e-09
58.7	7.607e-09
58.8	4.205e-09
58.9	3.233e-09
59	4.345e-09
59.1	5.667e-09
59.2	4.88e-09
59.3	4.533e-09
59.4	4.167e-09
59.5	4.606e-09
59.6	4.703e-09
59.7	6.69e-09
59.8	5.006e-09
59.9	5.196e-09
60	4.647e-09
60.1	5.473e-09
60.2	6.709e-09
60.3	6.637e-09
60.4	5.417e-08
60.5	6.153e-09
60.6	4.832e-09
60.7	1.642e-08
60.8	6.206e-09
60.9	6.053e-09
61	5.438e-09
61.1	7.094e-09
61.2	8.12e-09
61.3	9.426e-09
61.4	9.121e-09
61.5	4.882e-09
61.6	5.948e-09
61.7	7.462e-09
61.8	5.582e-09
61.9	8.418e-09
62	6.242e-09
62.1	8.392e-09
62.2	9.404e-09
62.3	9.307e-09
62.4	9.809e-09
62.5	9.401e-09
62.6	9.083e-09
62.7	1.493e-08
62.8	1.356e-08
62.9	1.078e-08
63	9.111e-09
63.1	9.899e-09
63.2	9.381e-09
63.3	8.434e-09
63.4	8.614e-09
63.5	1.006e-08
63.6	1.168e-08
63.7	1.2e-08
63.8	1.124e-08
63.9	1.057e-08
64	9.668e-09
64.1	8.978e-09
64.2	7.653e-09
64.3	8.617e-09
64.4	7.78e-09
64.5	9.013e-09
64.6	9.076e-09
64.7	8.624e-09
64.8	8.285e-09
64.9	7.616e-09
65	9.074e-09
65.1	9.367e-09
65.2	8.346e-09
65.3	8.528e-09
65.4	6.267e-09
65.5	7.718e-09
65.6	8.416e-09
65.7	1.079e-08
65.8	9.266e-09
65.9	7.972e-09
66	5.832e-09
66.1	6.749e-09
66.2	6.918e-09
66.3	6.883e-09
66.4	5.814e-09
66.5	6.496e-09
66.6	5.524e-09
66.7	4.688e-09
66.8	5.373e-09
66.9	6.854e-09
67	5.937e-09
67.1	6.411e-09
67.2	6.206e-09
67.3	6.533e-09
67.4	6.073e-09
67.5	5.768e-09
67.6	5.58e-09
67.7	5.663e-09
67.8	5.172e-09
67.9	6.235e-09
68	3.757e-09
68.1	3.219e-09
68.2	2.886e-09
68.3	3.401e-09
68.4	2.772e-09
68.5	4.076e-09
68.6	3.853e-09
68.7	2.811e-09
68.8	4.324e-09
68.9	3.784e-09
69	2.991e-09
69.1	3.39e-09
69.2	3.354e-09
69.3	3.087e-09
69.4	2.502e-09
69.5	3.591e-09
69.6	4.879e-09
69.7	4.355e-09
69.8	2.434e-09
69.9	2.431e-09
70	3.029e-09
70.1	3.478e-09
70.2	4.545e-09
70.3	4.643e-09
70.4	4.086e-09
70.5	-2.62e-08
70.6	3.447e-09
70.7	4.59e-09
70.8	1.285e-08
70.9	3.621e-09
71	3.526e-09
71.1	3.635e-09
71.2	3.864e-09
71.3	3.737e-09
71.4	3.192e-09
71.5	3.373e-09
71.6	3.251e-09
71.7	8.065e-09
71.8	4.683e-09
71.9	4.032e-09
72	3.34e-09
72.1	3.893e-09
72.2	4.811e-09
72.3	3.995e-09
72.4	4.649e-09
72.5	4.394e-09
72.6	4.962e-09
72.7	4.576e-09
72.8	5.179e-09
72.9	5.261e-09
73	5.802e-09
73.1	4.413e-09
73.2	4.243e-09
73.3	3.794e-09
73.4	4.439e-09
73.5	4.36e-09
73.6	4.62e-09
73.7	4.7e-09
73.8	4.887e-09
73.9	4.563e-09
74	4.596e-09
74.1	4.416e-09
74.2	5.111e-09
74.3	5.483e-09
74.4	4.894e-09
74.5	4.248e-09
74.6	3.865e-09
74.7	2.755e-09
74.8	4.636e-09
74.9	4.458e-09
75	4.536e-09
75.1	4.758e-09
75.2	5.401e-09
75.3	5.703e-09
75.4	5.645e-09
75.5	4.86e-09
75.6	4.72e-09
75.7	5.028e-09
75.8	5.827e-09
75.9	5.558e-09
76	5.222e-09
76.1	5.873e-09
76.2	6.185e-09
76.3	4.877e-09
76.4	4.416e-09
76.5	3.964e-09
76.6	2.486e-09
76.7	3.054e-09
76.8	4.438e-09
76.9	4.058e-09
77	4.28e-09
77.1	4.258e-09
77.2	4.704e-09
77.3	4.438e-09
77.4	4.363e-09
77.5	4.434e-09
77.6	4.349e-09
77.7	3.299e-09
77.8	4.11e-09
77.9	4.153e-09
78	3.631e-09
78.1	4.434e-09
78.2	3.919e-09
78.3	2.588e-09
78.4	3.034e-09
78.5	2.444e-09
78.6	2.993e-09
78.7	2.851e-09
78.8	3.808e-09
78.9	4.067e-09
79	6.079e-09
79.1	4.651e-09
79.2	1.41e-09
79.3	5.603e-10
79.4	1.507e-09
79.5	2.891e-09
79.6	2.745e-09
79.7	2.488e-09
79.8	3.432e-09
79.9	1.434e-09
80	5.999e-10
80.1	2.398e-09
80.2	3.07e-09
80.3	3.98e-09
80.4	4.565e-09
80.5	5.048e-09
80.6	1.051e-07
80.7	-2.616e-08
80.8	1.4e-08
80.9	1.2e-09
81	1.183e-09
81.1	1.479e-09
81.2	2.295e-09
81.3	2.21e-09
81.4	2.88e-09
81.5	2.665e-09
81.6	2.765e-09
81.7	2.624e-09
81.8	2.527e-09
81.9	2.18e-09
82	2.389e-09
82.1	2.502e-09
82.2	2.396e-09
82.3	2.201e-09
82.4	2.507e-09
82.5	2.601e-09
82.6	2.79e-09
82.7	3.048e-09
82.8	2.937e-09
82.9	2.833e-09
83	1.671e-09
83.1	3.454e-09
83.2	2.303e-09
83.3	1.073e-09
83.4	2.25e-09
83.5	5.698e-09
83.6	9.921e-09
83.7	6.273e-10
83.8	-3.628e-10
83.9	1.906e-09
84	1.183e-09
84.1	8.706e-10
84.2	1.938e-09
84.3	2.482e-09
84.4	2.115e-09
84.5	1.731e-09
84.6	1.725e-09
84.7	2.322e-09
84.8	1.845e-09
84.9	1.448e-09
85	2.471e-09
85.1	3.733e-09
85.2	4.107e-09
85.3	3.882e-09
85.4	5.688e-09
85.5	6.816e-09
85.6	4.8e-09
85.7	1.179e-09
85.8	1.354e-09
85.9	2.228e-09
86	1.682e-09
86.1	1.772e-09
86.2	2.943e-09
86.3	1.65e-08
86.4	1.619e-08
86.5	-1.318e-08
86.6	3.952e-09
86.7	7.141e-09
86.8	3.568e-09
86.9	3.182e-09
87	3.208e-09
87.1	3.039e-09
87.2	3.723e-09
87.3	3.214e-09
87.4	3.346e-09
87.5	3.14e-09
87.6	3.305e-09
87.7	3.241e-09
87.8	3.524e-09
87.9	3.388e-09
88	3.727e-09
88.1	3.949e-09
88.2	3.4e-09
88.3	3.285e-09
88.4	3.393e-09
88.5	4.451e-09
88.6	4.994e-09
88.7	4.212e-09
88.8	3.807e-09
88.9	3.796e-09
89	3.605e-09
89.1	3.545e-09
89.2	4.06e-09
89.3	4.654e-09
89.4	3.883e-09
89.5	4.024e-09
89.6	4.065e-09
89.7	6.045e-09
89.8	3.859e-09
89.9	4.61e-09
90	5.447e-09
90.1	9.471e-08
90.2	1.868e-09
90.3	3.197e-09
90.4	4.376e-09
90.5	3.264e-09
90.6	2.376e-09
90.7	2.149e-09
90.8	2.058e-09
90.9	3.232e-09
91	4.311e-09
91.1	4.721e-09
91.2	4.696e-09
91.3	3.084e-09
91.4	4.023e-09
91.5	5.982e-09
91.6	5.727e-09
91.7	4.062e-09
91.8	2.937e-09
91.9	4.646e-09
92	1.721e-09
92.1	4.34e-09
92.2	4.34e-09
92.3	3.768e-09
92.4	3.448e-09
92.5	2.871e-09
92.6	3.503e-09
92.7	4.568e-09
92.8	5.14e-09
92.9	3.645e-09
93	4.18e-09
93.1	3.834e-09
93.2	4.682e-09
93.3	5.264e-09
93.4	4.198e-09
93.5	2.274e-09
93.6	2.086e-09
93.7	4.165e-09
93.8	6.17e-09
93.9	6.382e-09
94	4.562e-09
94.1	4.756e-09
94.2	7.819e-09
94.3	6.537e-09
94.4	-1.218e-09
94.5	1.066e-09
94.6	3.785e-09
94.7	7.02e-09
94.8	6.499e-09
94.9	6.028e-09
95	5.908e-09
95.1	2.812e-09
95.2	1.67e-09
95.3	1.174e-09
95.4	3.467e-09
95.5	9.041e-08
95.6	-2.023e-08
95.7	1.044e-08
95.8	4.857e-09
95.9	4.388e-09
96	3.768e-09
96.1	2.532e-09
96.2	3.02e-09
96.3	1.854e-09
96.4	2.278e-09
96.5	3.301e-09
96.6	3.471e-09
96.7	3.754e-09
96.8	3.847e-09
96.9	4.253e-09
97	4.433e-09
97.1	4.553e-09
97.2	5.253e-09
97.3	5.889e-09
97.4	5.544e-09
97.5	4.383e-09
97.6	4.332e-09
97.7	4.369e-09
97.8	3.721e-09
97.9	4.182e-09
98	3.847e-09
98.1	4.252e-09
98.2	4.218e-09
98.3	4.247e-09
98.4	4.069e-09
98.5	4.369e-09
98.6	4.464e-09
98.7	4.18e-09
98.8	4.161e-09
98.9	4.023e-09
99	4.28e-09
99.1	4.234e-09
99.2	4.977e-09
99.3	5.078e-09
99.4	5.393e-09
99.5	5.227e-09
99.6	4.286e-09
99.7	4.078e-09
99.8	5.124e-09
99.9	4.773e-09
100	5.012e-09
100.1	4.165e-09
100.2	4.72e-09
100.3	2.193e-09
100.4	4.228e-09
100.5	-6.047e-08
100.6	-2.564e-09
100.7	2.655e-09
100.8	3.005e-09
100.9	1.638e-09
101	2.987e-09
101.1	4.374e-09
101.2	3.861e-09
101.3	3.546e-09
101.4	4.144e-09
101.5	5.428e-09
101.6	5.468e-09
101.7	4.968e-09
101.8	4.368e-09
101.9	4.368e-09
102	4.783e-09
102.1	5.703e-09
102.2	5.569e-09
102.3	4.754e-09
102.4	4.29e-09
102.5	5.196e-09
102.6	4.84e-09
102.7	4.51e-09
102.8	5.047e-09
102.9	5.353e-09
103	6.481e-09
103.1	4.914e-09
103.2	5.56e-09
103.3	6.26e-09
103.4	5.328e-09
103.5	5.634e-09
103.6	5.323e-09
103.7	4.546e-09
103.8	4.361e-09
103.9	4.154e-09
104	3.252e-09
104.1	3.419e-09
104.2	3.968e-09
104.3	5.28e-09
104.4	8.202e-09
104.5	6.582e-09
104.6	7.022e-09
104.7	5.811e-09
104.8	1.257e-07
104.9	-1.333e-08
105	5.575e-09
105.1	5.697e-09
105.2	6.53e-09
105.3	7.176e-09
105.4	4.89e-09
105.5	4.598e-09
105.6	4.304e-09
105.7	5.116e-09
105.8	4.899e-09
105.9	4.419e-09
106	4.11e-09
106.1	4.567e-09
106.2	4.315e-09
106.3	4.123e-09
106.4	4.302e-09
106.5	4.582e-09
106.6	5.192e-09
106.7	4.786e-09
106.8	4.438e-09
106.9	4.994e-09
107	5.134e-09
107.1	5.265e-09
107.2	4.502e-09
107.3	4.46e-09
107.4	4.781e-09
107.5	4.734e-09
107.6	4.874e-09
107.7	4.747e-09
107.8	4.8e-09
107.9	4.741e-09
108	4.72e-09
108.1	4.878e-09
108.2	4.803e-09
108.3	5.024e-09
108.4	5.033e-09
108.5	5.103e-09
108.6	4.842e-09
108.7	4.811e-09
108.8	4.693e-09
108.9	4.59e-09
109	6.14e-09
109.1	7.058e-09
109.2	6.658e-09
109.3	6.605e-09
109.4	5.483e-09
109.5	5.709e-09
109.6	7.128e-09
109.7	6.679e-09
109.8	7.646e-09
109.9	6.372e-09
110	4.278e-08
110.1	2.69e-08
110.2	-6.07e-09
110.3	8.252e-09
110.4	7.068e-09
110.5	6.356e-09
110.6	6.223e-09
110.7	6.875e-09
110.8	5.739e-09
110.9	6.524e-09
111	7.35e-09
111.1	7.253e-09
111.2	7.384e-09
111.3	7.088e-09
111.4	6.682e-09
111.5	4.877e-09
111.6	4.641e-09
111.7	2.744e-09
111.8	7.348e-09
111.9	6.696e-09
112	7.979e-09
112.1	7.14e-09
112.2	6.579e-09
112.3	6.247e-09
112.4	5.725e-09
112.5	7.381e-09
112.6	7.03e-09
112.7	6.612e-09
112.8	1.075e-08
112.9	1.056e-08
113	8.862e-09
113.1	1.012e-08
113.2	9.252e-09
113.3	9.2e-09
113.4	1.004e-08
113.5	9.806e-09
113.6	9.028e-09
113.7	1.071e-08
113.8	9.62e-09
113.9	9.64e-09
114	8.874e-09
114.1	8.9e-09
114.2	9.412e-09
114.3	9.793e-09
114.4	9.231e-09
114.5	9.026e-09
114.6	8.912e-09
114.7	8.643e-09
114.8	9.027e-09
114.9	9.37e-09
115	-1.905e-07
115.1	-3.337e-08
115.2	-1.288e-08
115.3	1.012e-08
115.4	7.756e-09
115.5	8.195e-09
115.6	8.712e-09
115.7	8.515e-09
115.8	8.452e-09
115.9	8.662e-09
116	9.058e-09
116.1	8.411e-09
116.2	9.07e-09
116.3	9.222e-09
116.4	9.915e-09
116.5	1.117e-08
116.6	9.562e-09
116.7	9.38e-09
116.8	8.921e-09
116.9	9.443e-09
117	9.354e-09
117.1	8.702e-09
117.2	6.622e-09
117.3	7.26e-09
117.4	6.213e-09
117.5	6.642e-09
117.6	7.68e-09
117.7	5.81e-09
117.8	5.182e-09
117.9	5.203e-09
118	5.688e-09
118.1	5.892e-09
118.2	5.507e-09
118.3	6.211e-09
118.4	7.451e-09
118.5	6.819e-09
118.6	6.22e-09
118.7	6.198e-09
118.8	6.88e-09
118.9	5.902e-09
119	6.888e-09
119.1	6.638e-09
119.2	4.893e-09
119.3	4.709e-09
119.4	3.793e-09
119.5	3.734e-09
119.6	4.717e-09
119.7	-1.639e-08
119.8	1.37e-08
119.9	-1.865e-08
120	5.348e-09
120.1	4.506e-09
120.2	4.63e-09
120.3	5.05e-09
120.4	4.989e-09
120.5	4.845e-09
120.6	4.417e-09
120.7	4.88e-09
120.8	4.601e-09
120.9	4.825e-09
121	4.712e-09
121.1	4.807e-09
121.2	4.33e-09
121.3	3.695e-09
121.4	5.275e-09
121.5	3.86e-09
121.6	4.219e-09
121.7	3.952e-09
121.8	4.23e-09
121.9	3.922e-09
122	3.942e-09
122.1	3.57e-09
122.2	3.533e-09
122.3	3.362e-09
122.4	3.63e-09
122.5	3.079e-09
122.6	3.246e-09
122.7	2.897e-09
122.8	3.252e-09
122.9	2.85e-09
123	4.298e-09
123.1	3.153e-09
123.2	2.797e-09
123.3	2.833e-09
123.4	2.79e-09
123.5	2.863e-09
123.6	2.657e-09
123.7	3.056e-09
123.8	3.246e-09
123.9	3.328e-09
124	2.692e-09
124.1	2.351e-09
124.2	1.996e-09
124.3	2.179e-09
124.4	1.655e-08
124.5	-4.1e-10
124.6	5.983e-09
124.7	-1.452e-08
124.8	2.407e-09
124.9	2.199e-09
125	2.446e-09
125.1	2.376e-09
125.2	2.541e-09
125.3	2.376e-09
125.4	2.133e-09
125.5	2.563e-09
125.6	3.07e-09
125.7	2.778e-09
125.8	3.282e-09
125.9	2.836e-09
126	2.053e-09
126.1	2.142e-09
126.2	2.457e-09
126.3	2.058e-09
126.4	2.061e-09
126.5	1.511e-09
126.6	1.845e-09
126.7	1.835e-09
126.8	1.61e-09
126.9	1.72e-09
127	1.75e-09
127.1	1.609e-09
127.2	2.24e-09
127.3	3.032e-09
127.4	2.458e-09
127.5	2.379e-09
127.6	3.418e-09
127.7	4.69e-09
127.8	4.227e-09
127.9	3.087e-09
128	1.905e-09
128.1	3.258e-09
128.2	5.304e-09
128.3	4.244e-09
128.4	3.793e-09
128.5	6.052e-09
128.6	6.3e-09
128.7	7.672e-09
128.8	3.924e-09
128.9	5.565e-09
129	4.448e-09
129.1	1.814e-09
129.2	3.891e-09
129.3	2.807e-09
129.4	4.253e-09
129.5	5.06e-09
129.6	6.821e-09
129.7	1.343e-08
129.8	1.581e-07
129.9	7.278e-08
130	4.601e-08
130.1	-1.165e-08
130.2	3.339e-09
130.3	3.871e-09
130.4	3.245e-09
130.5	2.44e-09
130.6	2.587e-09
130.7	6.461e-10
130.8	9.95e-10
130.9	2.661e-09
131	1.612e-09
131.1	4.223e-09
131.2	1.926e-09
131.3	3.492e-09
131.4	6.735e-09
131.5	2.349e-09
131.6	2.21e-09
131.7	3.075e-09
131.8	5.377e-09
131.9	2.722e-09
132	2.926e-09
132.1	2.588e-09
132.2	4.784e-09
132.3	3.315e-09
132.4	2.466e-09
132.5	1.581e-09
132.6	1.118e-09
132.7	1.442e-09
132.8	1.996e-09
132.9	1.441e-09
133	2.544e-09
133.1	2.113e-09
133.2	2.685e-09
133.3	2.35e-09
133.4	3.272e-09
133.5	3.995e-09
133.6	4.654e-09
133.7	5.5e-09
133.8	5.922e-09
133.9	4.982e-09
134	2.187e-09
134.1	-1.987e-09
134.2	-8.013e-10
134.3	-6.561e-10
134.4	-2.11e-10
134.5	5.209e-11
134.6	9.168e-10
134.7	-3.804e-09
134.8	-3.185e-09
134.9	-1.766e-09
135	-1.756e-09
135.1	-1.362e-07
135.2	-3.831e-08
135.3	-1.069e-08
135.4	-3.384e-08
135.5	1.917e-08
135.6	-9.173e-10
135.7	-2.421e-10
135.8	-8.795e-10
135.9	-2.059e-09
136	-9.776e-10
136.1	-3.03e-09
136.2	-8.464e-11
136.3	-1.675e-11
136.4	-4.203e-10
136.5	-8.145e-10
136.6	-7.853e-10
136.7	1.613e-09
136.8	9.356e-10
136.9	1.252e-09
137	2.624e-10
137.1	-1.62e-09
137.2	-1.196e-09
137.3	-1.798e-09
137.4	-1.453e-09
137.5	-1.644e-09
137.6	-8.645e-10
137.7	2.839e-09
137.8	-5.891e-10
137.9	-7.183e-10
138	-8.88e-10
138.1	-5.985e-10
138.2	-1.855e-10
138.3	2.878e-10
138.4	2.123e-09
138.5	-2.044e-10
138.6	-4.081e-10
138.7	-4.504e-11
138.8	6.631e-10
138.9	4.293e-10
139	1.087e-10
139.1	6.906e-11
139.2	4.755e-10
139.3	7.8e-10
139.4	3.585e-10
139.5	-7.06e-10
139.6	9.075e-11
139.7	-8.954e-08
139.8	-2.151e-08
139.9	1.179e-08
140	-2.314e-08
140.1	1.756e-09
140.2	1.18e-09
140.3	1.761e-09
140.4	1.392e-09
140.5	1.117e-09
140.6	1.861e-09
140.7	2.543e-09
140.8	3.237e-09
140.9	2.997e-09
141	2.461e-09
141.1	3.086e-09
141.2	3.483e-09
141.3	3.339e-09
141.4	3.544e-09
141.5	3.821e-09
141.6	3.455e-09
141.7	3.855e-09
141.8	3.605e-09
141.9	3.732e-09
142	3.589e-09
142.1	4.765e-09
142.2	4.921e-09
142.3	5.186e-09
142.4	4.789e-09
142.5	4.283e-09
142.6	4.541e-09
142.7	4.71e-09
142.8	2.974e-09
142.9	3.465e-09
143	2.979e-09
143.1	3.202e-09
143.2	3.338e-09
143.3	2.402e-09
143.4	2.374e-09
143.5	3.883e-09
143.6	4.736e-09
143.7	5.659e-09
143.8	-2.572e-10
143.9	1.192e-09
144	3.859e-09
144.1	3.053e-09
144.2	3.693e-09
144.3	2.954e-09
144.4	1.81e-09
144.5	2.879e-09
144.6	3.77e-09
144.7	1.232e-07
144.8	1.329e-08
144.9	6.669e-09
145	-1.521e-08
145.1	3.373e-09
145.2	3.033e-09
145.3	4.514e-09
145.4	5.425e-09
145.5	5.725e-09
145.6	2.512e-09
145.7	1.444e-09
145.8	1.79e-09
145.9	1.138e-09
146	1.162e-09
146.1	1.904e-09
146.2	2.845e-09
146.3	4.07e-09
146.4	5.483e-09
146.5	3.89e-09
146.6	3.613e-09
146.7	2.529e-09
146.8	2.806e-09
146.9	1.747e-09
147	4.871e-09
147.1	5.038e-10
147.2	-2.185e-10
147.3	2.822e-10
147.4	3.803e-09
147.5	3.726e-09
147.6	4.909e-09
147.7	4.448e-09
147.8	3.896e-09
147.9	4.25e-09
148	4.72e-09
148.1	5.01e-09
148.2	4.231e-09
148.3	2.165e-09
148.4	4.626e-09
148.5	4.506e-09
148.6	4.276e-09
148.7	4.566e-09
148.8	4.282e-09
148.9	4.373e-09
149	4.131e-09
149.1	4.36e-09
149.2	4.129e-09
149.3	5.071e-09
149.4	4.58e-09
149.5	4.247e-09
149.6	4.096e-09
149.7	8.855e-09
149.8	4.143e-09
149.9	3.358e-09
150	3.151e-09
150.1	5.023e-09
150.2	-1.089e-08
150.3	-8.245e-09
150.4	-1.828e-08
150.5	-1.141e-08
150.6	9.226e-09
150.7	9.388e-09
150.8	5.413e-09
150.9	2.416e-09
151	2.371e-09
151.1	2.545e-09
151.2	4.677e-09
151.3	4e-09
151.4	4.679e-09
151.5	4.439e-09
151.6	2.475e-09
151.7	3.028e-09
151.8	4.269e-09
151.9	3.904e-09
152	5.564e-09
152.1	4.4e-09
152.2	3.11e-09
152.3	2.578e-09
152.4	3.792e-09
152.5	5.532e-09
152.6	6.267e-09
152.7	1.218e-08
152.8	6.408e-09
152.9	6.826e-09
153	6.967e-09
153.1	6.615e-09
153.2	6.727e-09
153.3	6.44e-09
153.4	6.711e-09
153.5	6.887e-09
153.6	6.947e-09
153.7	7.1e-09
153.8	7.016e-09
153.9	7.518e-09
154	7.637e-09
154.1	7.897e-09
154.2	7.764e-09
154.3	7.248e-09
154.4	7.587e-09
154.5	7.561e-09
154.6	7.931e-09
154.7	7.599e-09
154.8	7.735e-09
154.9	7.409e-09
155	7.885e-09
155.1	3.802e-08
155.2	1.279e-08
155.3	-1.92e-09
155.4	-1.207e-08
155.5	-2.076e-08
155.6	2.901e-09
155.7	1.189e-08
155.8	3.661e-09
155.9	3.782e-09
156	5.127e-09
156.1	3.284e-09
156.2	5.024e-09
156.3	6.68e-09
156.4	7.132e-09
156.5	6.632e-09
156.6	4.988e-09
156.7	5.253e-09
156.8	5.359e-09
156.9	7.483e-09
157	5.572e-09
157.1	5.394e-09
157.2	2.725e-09
157.3	3.107e-09
157.4	5.235e-09
157.5	5.318e-09
157.6	3.097e-09
157.7	3.522e-09
157.8	5.484e-09
157.9	6.568e-09
158	5.158e-09
158.1	3.597e-09
158.2	2.61e-09
158.3	2.374e-09
158.4	2.527e-09
158.5	3.878e-09
158.6	6.166e-09
158.7	9.291e-09
158.8	3.42e-09
158.9	1.612e-09
159	3.609e-09
159.1	3.378e-09
159.2	2.596e-09
159.3	2.578e-09
159.4	2.561e-09
159.5	2.309e-09
159.6	3.95e-09
159.7	5.46e-09
159.8	2.753e-09
159.9	2.171e-09
160	2.009e-09
160.1	3.003e-09
160.2	4.215e-09
160.3	-1.282e-08
160.4	-1.644e-08
160.5	-7.711e-09
160.6	-5.664e-09
160.7	-1.733e-10
160.8	2.292e-09
160.9	-9.465e-10
161	2.642e-09
161.1	-1.769e-09
161.2	-2.742e-10
161.3	1.357e-09
161.4	1.48e-09
161.5	1.39e-09
161.6	3.246e-10
161.7	1.205e-09
161.8	1.294e-09
161.9	1.573e-09
162	1.59e-09
162.1	1.697e-09
162.2	1.612e-09
162.3	1.411e-09
162.4	1.432e-09
162.5	8.479e-10
162.6	1.296e-09
162.7	1.009e-09
162.8	6.791e-10
162.9	8.838e-10
163	8.743e-10
163.1	8.715e-10
163.2	1.007e-09
163.3	7.518e-10
163.4	7.338e-10
163.5	6.405e-10
163.6	4.811e-10
163.7	3.265e-10
163.8	5e-10
163.9	9.988e-10
164	3.321e-10
164.1	-1.478e-10
164.2	3.934e-10
164.3	4.255e-10
164.4	5.453e-10
164.5	2.434e-09
164.6	5.292e-10
164.7	6.584e-10
164.8	3.491e-10
164.9	3.411e-08
165	-4.579e-09
165.1	2.97e-09
165.2	-2.382e-08
165.3	-1.741e-09
165.4	-2.603e-12
165.5	-2.6e-10
165.6	-1.308e-10
165.7	-2.025e-10
165.8	-1.818e-10
165.9	5.877e-10
166	3.417e-11
166.1	5.303e-11
166.2	-4.826e-10
166.3	-4.222e-10
166.4	-1.675e-11
166.5	1.531e-11
166.6	-1.469e-10
166.7	-2.506e-10
166.8	-1.535e-10
166.9	-3.561e-11
167	8.603e-11
167.1	5.056e-10
167.2	-6.955e-11
167.3	-4.692e-11
167.4	-7.332e-11
167.5	6.826e-12
167.6	-1.11e-10
167.7	1.48e-09
167.8	-1.016e-10
167.9	1.304e-10
168	5.114e-11
168.1	7.566e-11
168.2	1.982e-10
168.3	5.801e-10
168.4	3.378e-10
168.5	4.425e-10
168.6	7.188e-10
168.7	2.614e-10
168.8	6.999e-10
168.9	4.5e-10
169	1.004e-09
169.1	7.584e-10
169.2	1.279e-09
169.3	1.032e-09
169.4	3.812e-10
169.5	8.574e-10
169.6	6.216e-10
169.7	9.13e-10
169.8	2.395e-09
169.9	2.326e-09
170	1.931e-09
170.1	1.615e-09
170.2	1.882e-09
170.3	3.272e-08
170.4	-1.893e-10
170.5	-1.31e-08
170.6	-2.418e-09
170.7	1.02e-09
170.8	9.385e-10
170.9	1.979e-09
171	1.549e-09
171.1	1.736e-09
171.2	2.44e-09
171.3	2.2e-09
171.4	2.991e-10
171.5	9.932e-10
171.6	2.704e-09
171.7	4.337e-09
171.8	4.411e-09
171.9	2.029e-09
172	1.566e-09
172.1	2.451e-09
172.2	2.328e-09
172.3	2.05e-09
172.4	1.057e-09
172.5	-2.072e-10
172.6	6.961e-10
172.7	2.406e-09
172.8	-7.992e-11
172.9	-2.487e-10
173	-4.863e-10
173.1	6.81e-10
173.2	6.018e-10
173.3	6.754e-10
173.4	-2.995e-11
173.5	1.015e-09
173.6	6.952e-10
173.7	-1.66e-12
173.8	2.492e-10
173.9	-6.683e-10
174	-8.079e-10
174.1	-4.147e-10
174.2	-2.712e-11
174.3	-1.398e-09
174.4	-2.704e-10
174.5	-8.249e-10
174.6	-2.806e-11
174.7	-3.798e-10
174.8	-3.496e-10
174.9	-4.128e-10
175	-8.164e-10
175.1	-2.018e-09
175.2	3.066e-08
175.3	-1.081e-08
175.4	3.862e-09
175.5	-2.947e-08
175.6	-2.768e-09
175.7	-1.791e-09
175.8	-2.118e-09
175.9	2.636e-09
176	-1.42e-09
176.1	-1.965e-09
176.2	-1.112e-09
176.3	-1.996e-09
176.4	-1.946e-09
176.5	-2.174e-09
176.6	-2.765e-09
176.7	-1.327e-09
176.8	-1.397e-09
176.9	-5.165e-10
177	-1.526e-09
177.1	-2.012e-09
177.2	-1.027e-09
177.3	-1.892e-09
177.4	-1.661e-09
177.5	-2.09e-09
177.6	-1.923e-09
177.7	-1.431e-09
177.8	-1.721e-09
177.9	-1.592e-09
178	-1.379e-09
178.1	-2.103e-09
178.2	-1.726e-09
178.3	-2.153e-09
178.4	-1.539e-09
178.5	-1.325e-09
178.6	-1.204e-09
178.7	-1.642e-09
178.8	-2.127e-09
178.9	-2.05e-09
179	-1.622e-09
179.1	-1.608e-09
179.2	-1.466e-09
179.3	-1.71e-09
179.4	-2.161e-09
179.5	-1.666e-09
179.6	-2.073e-09
179.7	5.151e-10
179.8	-2.514e-09
179.9	-1.655e-09
180	1.08e-08

## Sheet: Figure 2h
	CCPP			K PDF#01-0500			C2F4n PDF#47-2217
	2 θ	Intensity		2 θ	Intensity		2 θ	Intensity
	10	323		23.707	3.75		18.084	4.9012
	10.0245	314		33.796	2.65		31.572	2.8314
	10.0491	346		41.784	2.16		41.269	2.1858
	10.0736	330
	10.0981	290
	10.1227	326
	10.1472	327
	10.1717	333
	10.1963	300
	10.2208	334
	10.2454	300
	10.2699	296
	10.2944	324
	10.319	319
	10.3435	356
	10.368	323
	10.3926	314
	10.4171	316
	10.4416	331
	10.4662	316
	10.4907	355
	10.5152	323
	10.5398	343
	10.5643	320
	10.5888	365
	10.6134	329
	10.6379	320
	10.6624	319
	10.687	387
	10.7115	343
	10.7361	350
	10.7606	387
	10.7851	345
	10.8097	350
	10.8342	335
	10.8587	358
	10.8833	331
	10.9078	343
	10.9323	337
	10.9569	383
	10.9814	339
	11.0059	367
	11.0305	360
	11.055	361
	11.0795	390
	11.1041	386
	11.1286	381
	11.1531	368
	11.1777	377
	11.2022	367
	11.2268	374
	11.2513	391
	11.2758	413
	11.3004	347
	11.3249	369
	11.3494	379
	11.374	367
	11.3985	366
	11.423	402
	11.4476	368
	11.4721	390
	11.4966	400
	11.5212	396
	11.5457	368
	11.5702	372
	11.5948	398
	11.6193	396
	11.6438	375
	11.6684	406
	11.6929	396
	11.7175	384
	11.742	388
	11.7665	414
	11.7911	377
	11.8156	416
	11.8401	427
	11.8647	406
	11.8892	416
	11.9137	414
	11.9383	418
	11.9628	396
	11.9873	411
	12.0119	476
	12.0364	456
	12.0609	427
	12.0855	406
	12.11	429
	12.1346	451
	12.1591	422
	12.1836	429
	12.2082	452
	12.2327	416
	12.2572	427
	12.2818	466
	12.3063	455
	12.3308	426
	12.3554	440
	12.3799	453
	12.4044	476
	12.429	467
	12.4535	405
	12.478	409
	12.5026	443
	12.5271	458
	12.5516	429
	12.5762	449
	12.6007	464
	12.6253	449
	12.6498	476
	12.6743	423
	12.6989	451
	12.7234	492
	12.7479	456
	12.7725	442
	12.797	459
	12.8215	455
	12.8461	430
	12.8706	445
	12.8951	420
	12.9197	433
	12.9442	451
	12.9687	419
	12.9933	427
	13.0178	473
	13.0423	445
	13.0669	439
	13.0914	434
	13.116	464
	13.1405	441
	13.165	464
	13.1896	456
	13.2141	434
	13.2386	495
	13.2632	439
	13.2877	446
	13.3122	477
	13.3368	470
	13.3613	442
	13.3858	447
	13.4104	480
	13.4349	466
	13.4594	407
	13.484	445
	13.5085	469
	13.533	454
	13.5576	452
	13.5821	468
	13.6067	471
	13.6312	438
	13.6557	448
	13.6803	474
	13.7048	464
	13.7293	441
	13.7539	467
	13.7784	467
	13.8029	455
	13.8275	465
	13.852	464
	13.8765	491
	13.9011	471
	13.9256	447
	13.9501	463
	13.9747	454
	13.9992	467
	14.0237	493
	14.0483	445
	14.0728	477
	14.0974	513
	14.1219	476
	14.1464	448
	14.171	482
	14.1955	468
	14.22	485
	14.2446	450
	14.2691	461
	14.2936	492
	14.3182	456
	14.3427	477
	14.3672	475
	14.3918	449
	14.4163	462
	14.4408	475
	14.4654	491
	14.4899	487
	14.5145	474
	14.539	471
	14.5635	476
	14.5881	505
	14.6126	502
	14.6371	460
	14.6617	489
	14.6862	504
	14.7107	475
	14.7353	460
	14.7598	469
	14.7843	474
	14.8089	506
	14.8334	460
	14.8579	490
	14.8825	499
	14.907	474
	14.9315	451
	14.9561	461
	14.9806	453
	15.0052	459
	15.0297	513
	15.0542	509
	15.0788	463
	15.1033	466
	15.1278	439
	15.1524	451
	15.1769	411
	15.2014	489
	15.226	487
	15.2505	476
	15.275	466
	15.2996	421
	15.3241	481
	15.3486	475
	15.3732	431
	15.3977	448
	15.4222	500
	15.4468	497
	15.4713	479
	15.4959	471
	15.5204	484
	15.5449	458
	15.5695	524
	15.594	502
	15.6185	490
	15.6431	474
	15.6676	453
	15.6921	491
	15.7167	451
	15.7412	509
	15.7657	494
	15.7903	485
	15.8148	461
	15.8393	425
	15.8639	473
	15.8884	509
	15.9129	525
	15.9375	483
	15.962	496
	15.9866	509
	16.0111	456
	16.0356	496
	16.0602	473
	16.0847	507
	16.1092	505
	16.1338	516
	16.1583	471
	16.1828	484
	16.2074	507
	16.2319	460
	16.2564	508
	16.281	479
	16.3055	526
	16.33	492
	16.3546	500
	16.3791	485
	16.4037	514
	16.4282	505
	16.4527	463
	16.4773	517
	16.5018	481
	16.5263	521
	16.5509	551
	16.5754	526
	16.5999	514
	16.6245	514
	16.649	542
	16.6735	501
	16.6981	538
	16.7226	491
	16.7471	458
	16.7717	501
	16.7962	500
	16.8207	558
	16.8453	510
	16.8698	518
	16.8944	523
	16.9189	486
	16.9434	539
	16.968	537
	16.9925	489
	17.017	498
	17.0416	560
	17.0661	466
	17.0906	520
	17.1152	492
	17.1397	496
	17.1642	540
	17.1888	500
	17.2133	552
	17.2378	478
	17.2624	500
	17.2869	502
	17.3114	524
	17.336	524
	17.3605	513
	17.3851	549
	17.4096	501
	17.4341	512
	17.4587	531
	17.4832	543
	17.5077	520
	17.5323	534
	17.5568	484
	17.5813	549
	17.6059	502
	17.6304	536
	17.6549	531
	17.6795	531
	17.704	506
	17.7285	487
	17.7531	514
	17.7776	527
	17.8021	514
	17.8267	534
	17.8512	550
	17.8758	528
	17.9003	492
	17.9248	594
	17.9494	554
	17.9739	550
	17.9984	506
	18.023	517
	18.0475	591
	18.072	597
	18.0966	538
	18.1211	560
	18.1456	585
	18.1702	580
	18.1947	581
	18.2192	527
	18.2438	604
	18.2683	568
	18.2928	571
	18.3174	534
	18.3419	539
	18.3665	537
	18.391	512
	18.4155	526
	18.4401	532
	18.4646	537
	18.4891	509
	18.5137	565
	18.5382	524
	18.5627	559
	18.5873	504
	18.6118	457
	18.6363	508
	18.6609	559
	18.6854	487
	18.7099	510
	18.7345	504
	18.759	519
	18.7836	544
	18.8081	533
	18.8326	515
	18.8572	527
	18.8817	519
	18.9062	508
	18.9308	506
	18.9553	507
	18.9798	465
	19.0044	472
	19.0289	505
	19.0534	504
	19.078	531
	19.1025	487
	19.127	457
	19.1516	469
	19.1761	497
	19.2006	489
	19.2252	479
	19.2497	516
	19.2743	512
	19.2988	519
	19.3233	473
	19.3479	480
	19.3724	469
	19.3969	501
	19.4215	496
	19.446	453
	19.4705	459
	19.4951	458
	19.5196	489
	19.5441	493
	19.5687	483
	19.5932	491
	19.6177	522
	19.6423	521
	19.6668	490
	19.6913	466
	19.7159	481
	19.7404	483
	19.765	497
	19.7895	471
	19.814	495
	19.8386	487
	19.8631	497
	19.8876	468
	19.9122	467
	19.9367	510
	19.9612	485
	19.9858	502
	20.0103	489
	20.0348	449
	20.0594	430
	20.0839	453
	20.1084	490
	20.133	479
	20.1575	454
	20.182	450
	20.2066	466
	20.2311	464
	20.2557	416
	20.2802	436
	20.3047	439
	20.3293	471
	20.3538	462
	20.3783	466
	20.4029	469
	20.4274	432
	20.4519	451
	20.4765	430
	20.501	474
	20.5255	458
	20.5501	413
	20.5746	468
	20.5991	450
	20.6237	437
	20.6482	425
	20.6728	469
	20.6973	446
	20.7218	415
	20.7464	393
	20.7709	401
	20.7954	399
	20.82	441
	20.8445	420
	20.869	429
	20.8936	407
	20.9181	437
	20.9426	446
	20.9672	444
	20.9917	380
	21.0162	454
	21.0408	405
	21.0653	416
	21.0898	419
	21.1144	416
	21.1389	431
	21.1635	414
	21.188	414
	21.2125	404
	21.2371	424
	21.2616	430
	21.2861	428
	21.3107	392
	21.3352	387
	21.3597	405
	21.3843	390
	21.4088	408
	21.4333	413
	21.4579	397
	21.4824	398
	21.5069	399
	21.5315	380
	21.556	397
	21.5805	382
	21.6051	421
	21.6296	415
	21.6542	384
	21.6787	379
	21.7032	415
	21.7278	393
	21.7523	430
	21.7768	404
	21.8014	373
	21.8259	400
	21.8504	374
	21.875	384
	21.8995	427
	21.924	398
	21.9486	409
	21.9731	425
	21.9976	379
	22.0222	378
	22.0467	386
	22.0712	346
	22.0958	373
	22.1203	381
	22.1449	376
	22.1694	407
	22.1939	384
	22.2185	359
	22.243	364
	22.2675	404
	22.2921	352
	22.3166	360
	22.3411	346
	22.3657	372
	22.3902	418
	22.4147	384
	22.4393	367
	22.4638	359
	22.4883	395
	22.5129	382
	22.5374	381
	22.5619	382
	22.5865	384
	22.611	357
	22.6356	367
	22.6601	376
	22.6846	362
	22.7092	339
	22.7337	384
	22.7582	367
	22.7828	344
	22.8073	389
	22.8318	357
	22.8564	363
	22.8809	379
	22.9054	341
	22.93	392
	22.9545	379
	22.979	361
	23.0036	358
	23.0281	377
	23.0527	360
	23.0772	317
	23.1017	374
	23.1263	354
	23.1508	393
	23.1753	344
	23.1999	341
	23.2244	336
	23.2489	357
	23.2735	345
	23.298	337
	23.3225	379
	23.3471	362
	23.3716	351
	23.3961	364
	23.4207	353
	23.4452	348
	23.4697	310
	23.4943	310
	23.5188	365
	23.5434	345
	23.5679	341
	23.5924	331
	23.617	374
	23.6415	348
	23.666	383
	23.6906	402
	23.7151	374
	23.7396	414
	23.7642	376
	23.7887	357
	23.8132	355
	23.8378	367
	23.8623	350
	23.8868	366
	23.9114	336
	23.9359	343
	23.9604	346
	23.985	335
	24.0095	360
	24.0341	347
	24.0586	333
	24.0831	346
	24.1077	316
	24.1322	342
	24.1567	333
	24.1813	333
	24.2058	317
	24.2303	332
	24.2549	337
	24.2794	384
	24.3039	363
	24.3285	344
	24.353	326
	24.3775	354
	24.4021	360
	24.4266	354
	24.4511	338
	24.4757	329
	24.5002	338
	24.5248	351
	24.5493	329
	24.5738	334
	24.5984	368
	24.6229	325
	24.6474	333
	24.672	330
	24.6965	354
	24.721	320
	24.7456	317
	24.7701	379
	24.7946	331
	24.8192	317
	24.8437	353
	24.8682	330
	24.8928	338
	24.9173	328
	24.9419	293
	24.9664	347
	24.9909	351
	25.0155	352
	25.04	361
	25.0645	294
	25.0891	300
	25.1136	317
	25.1381	345
	25.1627	343
	25.1872	302
	25.2117	348
	25.2363	303
	25.2608	342
	25.2853	318
	25.3099	332
	25.3344	354
	25.3589	325
	25.3835	300
	25.408	352
	25.4326	311
	25.4571	335
	25.4816	335
	25.5062	346
	25.5307	304
	25.5552	332
	25.5798	333
	25.6043	317
	25.6288	312
	25.6534	314
	25.6779	332
	25.7024	354
	25.727	326
	25.7515	352
	25.776	321
	25.8006	319
	25.8251	358
	25.8496	360
	25.8742	331
	25.8987	324
	25.9233	340
	25.9478	333
	25.9723	345
	25.9969	341
	26.0214	302
	26.0459	290
	26.0705	325
	26.095	319
	26.1195	367
	26.1441	352
	26.1686	325
	26.1931	303
	26.2177	325
	26.2422	352
	26.2667	324
	26.2913	300
	26.3158	333
	26.3403	321
	26.3649	303
	26.3894	295
	26.414	342
	26.4385	320
	26.463	302
	26.4876	303
	26.5121	324
	26.5366	326
	26.5612	302
	26.5857	323
	26.6102	300
	26.6348	310
	26.6593	331
	26.6838	291
	26.7084	318
	26.7329	303
	26.7574	321
	26.782	337
	26.8065	310
	26.831	345
	26.8556	320
	26.8801	313
	26.9047	345
	26.9292	290
	26.9537	316
	26.9783	333
	27.0028	296
	27.0273	318
	27.0519	314
	27.0764	315
	27.1009	314
	27.1255	293
	27.15	312
	27.1745	312
	27.1991	324
	27.2236	299
	27.2481	277
	27.2727	316
	27.2972	277
	27.3218	298
	27.3463	302
	27.3708	315
	27.3954	287
	27.4199	286
	27.4444	297
	27.469	305
	27.4935	348
	27.518	295
	27.5426	324
	27.5671	324
	27.5916	319
	27.6162	313
	27.6407	314
	27.6652	292
	27.6898	299
	27.7143	321
	27.7388	288
	27.7634	303
	27.7879	271
	27.8125	296
	27.837	293
	27.8615	331
	27.8861	292
	27.9106	291
	27.9351	317
	27.9597	324
	27.9842	254
	28.0087	287
	28.0333	281
	28.0578	301
	28.0823	307
	28.1069	291
	28.1314	318
	28.1559	277
	28.1805	263
	28.205	299
	28.2295	326
	28.2541	275
	28.2786	294
	28.3032	253
	28.3277	289
	28.3522	258
	28.3768	289
	28.4013	283
	28.4258	287
	28.4504	272
	28.4749	297
	28.4994	275
	28.524	288
	28.5485	284
	28.573	311
	28.5976	290
	28.6221	297
	28.6466	304
	28.6712	281
	28.6957	260
	28.7202	275
	28.7448	290
	28.7693	332
	28.7939	294
	28.8184	269
	28.8429	301
	28.8675	305
	28.892	255
	28.9165	301
	28.9411	305
	28.9656	276
	28.9901	294
	29.0147	278
	29.0392	313
	29.0637	272
	29.0883	250
	29.1128	273
	29.1373	292
	29.1619	299
	29.1864	298
	29.211	265
	29.2355	293
	29.26	303
	29.2846	255
	29.3091	298
	29.3336	280
	29.3582	281
	29.3827	304
	29.4072	286
	29.4318	290
	29.4563	305
	29.4808	293
	29.5054	292
	29.5299	263
	29.5544	234
	29.579	270
	29.6035	276
	29.628	271
	29.6526	275
	29.6771	285
	29.7017	284
	29.7262	280
	29.7507	250
	29.7753	252
	29.7998	271
	29.8243	231
	29.8489	285
	29.8734	278
	29.8979	275
	29.9225	274
	29.947	247
	29.9715	274
	29.9961	261
	30.0206	276
	30.0451	236
	30.0697	262
	30.0942	283
	30.1187	272
	30.1433	257
	30.1678	246
	30.1924	276
	30.2169	272
	30.2414	226
	30.266	254
	30.2905	281
	30.315	277
	30.3396	268
	30.3641	299
	30.3886	249
	30.4132	272
	30.4377	250
	30.4622	265
	30.4868	265
	30.5113	260
	30.5358	268
	30.5604	265
	30.5849	242
	30.6094	265
	30.634	249
	30.6585	250
	30.6831	263
	30.7076	242
	30.7321	276
	30.7567	225
	30.7812	262
	30.8057	274
	30.8303	256
	30.8548	258
	30.8793	227
	30.9039	264
	30.9284	245
	30.9529	269
	30.9775	246
	31.002	241
	31.0265	292
	31.0511	270
	31.0756	282
	31.1001	231
	31.1247	241
	31.1492	255
	31.1738	247
	31.1983	261
	31.2228	254
	31.2474	228
	31.2719	219
	31.2964	249
	31.321	232
	31.3455	227
	31.37	219
	31.3946	232
	31.4191	230
	31.4436	271
	31.4682	196
	31.4927	247
	31.5172	269
	31.5418	234
	31.5663	261
	31.5909	262
	31.6154	255
	31.6399	266
	31.6645	259
	31.689	221
	31.7135	249
	31.7381	226
	31.7626	233
	31.7871	211
	31.8117	240
	31.8362	253
	31.8607	236
	31.8853	241
	31.9098	261
	31.9343	260
	31.9589	256
	31.9834	257
	32.0079	248
	32.0325	243
	32.057	257
	32.0816	263
	32.1061	270
	32.1306	243
	32.1552	245
	32.1797	222
	32.2042	255
	32.2288	247
	32.2533	227
	32.2778	241
	32.3024	234
	32.3269	249
	32.3514	260
	32.376	211
	32.4005	198
	32.425	256
	32.4496	212
	32.4741	250
	32.4986	229
	32.5232	242
	32.5477	238
	32.5723	221
	32.5968	210
	32.6213	219
	32.6459	213
	32.6704	227
	32.6949	253
	32.7195	225
	32.744	233
	32.7685	228
	32.7931	232
	32.8176	227
	32.8421	235
	32.8667	220
	32.8912	225
	32.9157	210
	32.9403	215
	32.9648	201
	32.9893	231
	33.0139	187
	33.0384	212
	33.063	177
	33.0875	206
	33.112	228
	33.1366	242
	33.1611	223
	33.1856	258
	33.2102	226
	33.2347	233
	33.2592	204
	33.2838	231
	33.3083	208
	33.3328	192
	33.3574	191
	33.3819	228
	33.4064	219
	33.431	210
	33.4555	210
	33.4801	234
	33.5046	212
	33.5291	198
	33.5537	221
	33.5782	205
	33.6027	213
	33.6273	236
	33.6518	200
	33.6763	222
	33.7009	275
	33.7254	245
	33.7499	240
	33.7745	236
	33.799	265
	33.8235	227
	33.8481	212
	33.8726	231
	33.8971	196
	33.9217	187
	33.9462	198
	33.9708	205
	33.9953	201
	34.0198	210
	34.0444	185
	34.0689	187
	34.0934	202
	34.118	187
	34.1425	209
	34.167	210
	34.1916	193
	34.2161	194
	34.2406	199
	34.2652	176
	34.2897	200
	34.3142	174
	34.3388	209
	34.3633	193
	34.3878	188
	34.4124	182
	34.4369	200
	34.4615	175
	34.486	189
	34.5105	179
	34.5351	181
	34.5596	202
	34.5841	221
	34.6087	226
	34.6332	203
	34.6577	175
	34.6823	176
	34.7068	198
	34.7313	181
	34.7559	192
	34.7804	191
	34.8049	201
	34.8295	193
	34.854	188
	34.8785	200
	34.9031	202
	34.9276	180
	34.9522	176
	34.9767	181
	35.0012	160
	35.0258	162
	35.0503	186
	35.0748	181
	35.0994	184
	35.1239	168
	35.1484	179
	35.173	192
	35.1975	194
	35.222	190
	35.2466	184
	35.2711	193
	35.2956	170
	35.3202	171
	35.3447	187
	35.3692	191
	35.3938	182
	35.4183	162
	35.4429	168
	35.4674	158
	35.4919	192
	35.5165	178
	35.541	208
	35.5655	198
	35.5901	187
	35.6146	195
	35.6391	169
	35.6637	175
	35.6882	177
	35.7127	189
	35.7373	173
	35.7618	155
	35.7863	178
	35.8109	183
	35.8354	186
	35.86	195
	35.8845	153
	35.909	171
	35.9336	195
	35.9581	195
	35.9826	181
	36.0072	171
	36.0317	165
	36.0562	190
	36.0808	177
	36.1053	152
	36.1298	176
	36.1544	169
	36.1789	204
	36.2034	164
	36.228	157
	36.2525	190
	36.277	192
	36.3016	182
	36.3261	189
	36.3507	180
	36.3752	162
	36.3997	177
	36.4243	172
	36.4488	175
	36.4733	173
	36.4979	184
	36.5224	164
	36.5469	182
	36.5715	200
	36.596	162
	36.6205	170
	36.6451	181
	36.6696	175
	36.6941	169
	36.7187	180
	36.7432	192
	36.7677	204
	36.7923	184
	36.8168	172
	36.8414	183
	36.8659	199
	36.8904	176
	36.915	165
	36.9395	176
	36.964	159
	36.9886	185
	37.0131	196
	37.0376	179
	37.0622	177
	37.0867	171
	37.1112	182
	37.1358	159
	37.1603	154
	37.1848	169
	37.2094	179
	37.2339	208
	37.2584	182
	37.283	175
	37.3075	163
	37.3321	195
	37.3566	186
	37.3811	180
	37.4057	174
	37.4302	174
	37.4547	181
	37.4793	167
	37.5038	172
	37.5283	158
	37.5529	170
	37.5774	181
	37.6019	172
	37.6265	176
	37.651	184
	37.6755	162
	37.7001	182
	37.7246	165
	37.7492	156
	37.7737	187
	37.7982	178
	37.8228	173
	37.8473	182
	37.8718	188
	37.8964	170
	37.9209	183
	37.9454	186
	37.97	160
	37.9945	185
	38.019	168
	38.0436	190
	38.0681	179
	38.0926	165
	38.1172	182
	38.1417	163
	38.1662	171
	38.1908	183
	38.2153	135
	38.2399	162
	38.2644	165
	38.2889	178
	38.3135	165
	38.338	173
	38.3625	203
	38.3871	153
	38.4116	156
	38.4361	179
	38.4607	162
	38.4852	150
	38.5097	171
	38.5343	170
	38.5588	161
	38.5833	155
	38.6079	153
	38.6324	172
	38.6569	160
	38.6815	168
	38.706	175
	38.7306	173
	38.7551	185
	38.7796	175
	38.8042	169
	38.8287	171
	38.8532	162
	38.8778	169
	38.9023	160
	38.9268	156
	38.9514	164
	38.9759	170
	39.0004	168
	39.025	188
	39.0495	176
	39.074	182
	39.0986	177
	39.1231	188
	39.1476	177
	39.1722	165
	39.1967	194
	39.2213	155
	39.2458	160
	39.2703	159
	39.2949	165
	39.3194	176
	39.3439	181
	39.3685	182
	39.393	148
	39.4175	164
	39.4421	164
	39.4666	162
	39.4911	180
	39.5157	160
	39.5402	182
	39.5647	188
	39.5893	169
	39.6138	171
	39.6383	167
	39.6629	163
	39.6874	174
	39.712	173
	39.7365	166
	39.761	192
	39.7856	192
	39.8101	166
	39.8346	180
	39.8592	174
	39.8837	173
	39.9082	198
	39.9328	175
	39.9573	189
	39.9818	178
	40.0064	166
	40.0309	151
	40.0554	161
	40.08	201
	40.1045	193
	40.1291	170
	40.1536	187
	40.1781	200
	40.2027	186
	40.2272	161
	40.2517	173
	40.2763	168
	40.3008	166
	40.3253	183
	40.3499	180
	40.3744	166
	40.3989	206
	40.4235	158
	40.448	172
	40.4725	179
	40.4971	187
	40.5216	189
	40.5461	156
	40.5707	174
	40.5952	162
	40.6198	178
	40.6443	158
	40.6688	172
	40.6934	179
	40.7179	177
	40.7424	170
	40.767	153
	40.7915	163
	40.816	163
	40.8406	171
	40.8651	200
	40.8896	162
	40.9142	167
	40.9387	172
	40.9632	181
	40.9878	194
	41.0123	191
	41.0368	176
	41.0614	161
	41.0859	183
	41.1105	166
	41.135	163
	41.1595	160
	41.1841	197
	41.2086	177
	41.2331	195
	41.2577	173
	41.2822	166
	41.3067	170
	41.3313	166
	41.3558	181
	41.3803	190
	41.4049	172
	41.4294	165
	41.4539	177
	41.4785	182
	41.503	216
	41.5275	177
	41.5521	190
	41.5766	254
	41.6012	306
	41.6257	275
	41.6502	182
	41.6748	188
	41.6993	266
	41.7238	272
	41.7484	202
	41.7729	183
	41.7974	181
	41.822	191
	41.8465	178
	41.871	182
	41.8956	197
	41.9201	193
	41.9446	174
	41.9692	180
	41.9937	183
	42.0183	174
	42.0428	145
	42.0673	175
	42.0919	167
	42.1164	186
	42.1409	177
	42.1655	185
	42.19	154
	42.2145	168
	42.2391	170
	42.2636	164
	42.2881	166
	42.3127	163
	42.3372	162
	42.3617	173
	42.3863	162
	42.4108	173
	42.4353	167
	42.4599	169
	42.4844	186
	42.509	176
	42.5335	177
	42.558	167
	42.5826	167
	42.6071	183
	42.6316	172
	42.6562	168
	42.6807	156
	42.7052	154
	42.7298	165
	42.7543	162
	42.7788	159
	42.8034	151
	42.8279	179
	42.8524	152
	42.877	209
	42.9015	164
	42.926	142
	42.9506	169
	42.9751	158
	42.9997	165
	43.0242	181
	43.0487	161
	43.0733	155
	43.0978	166
	43.1223	160
	43.1469	199
	43.1714	168
	43.1959	165
	43.2205	174
	43.245	147
	43.2695	156
	43.2941	156
	43.3186	161
	43.3431	163
	43.3677	184
	43.3922	175
	43.4167	176
	43.4413	145
	43.4658	168
	43.4904	153
	43.5149	150
	43.5394	160
	43.564	154
	43.5885	163
	43.613	169
	43.6376	136
	43.6621	160
	43.6866	132
	43.7112	143
	43.7357	160
	43.7602	176
	43.7848	151
	43.8093	155
	43.8338	179
	43.8584	142
	43.8829	157
	43.9074	171
	43.932	134
	43.9565	155
	43.9811	175
	44.0056	163
	44.0301	156
	44.0547	143
	44.0792	148
	44.1037	125
	44.1283	146
	44.1528	143
	44.1773	138
	44.2019	171
	44.2264	139
	44.2509	160
	44.2755	154
	44.3	138
	44.3245	154
	44.3491	147
	44.3736	142
	44.3982	152
	44.4227	135
	44.4472	140
	44.4718	156
	44.4963	154
	44.5208	158
	44.5454	181
	44.5699	145
	44.5944	145
	44.619	136
	44.6435	131
	44.668	157
	44.6926	143
	44.7171	160
	44.7416	153
	44.7662	143
	44.7907	158
	44.8152	153
	44.8398	141
	44.8643	136
	44.8889	137
	44.9134	143
	44.9379	157
	44.9625	133
	44.987	150
	45.0115	131
	45.0361	138
	45.0606	151
	45.0851	141
	45.1097	153
	45.1342	147
	45.1587	153
	45.1833	152
	45.2078	141
	45.2323	151
	45.2569	149
	45.2814	163
	45.3059	137
	45.3305	149
	45.355	141
	45.3796	142
	45.4041	131
	45.4286	156
	45.4532	156
	45.4777	134
	45.5022	172
	45.5268	146
	45.5513	145
	45.5758	158
	45.6004	151
	45.6249	129
	45.6494	140
	45.674	140
	45.6985	135
	45.723	165
	45.7476	149
	45.7721	149
	45.7966	162
	45.8212	150
	45.8457	136
	45.8703	149
	45.8948	144
	45.9193	154
	45.9439	147
	45.9684	147
	45.9929	134
	46.0175	138
	46.042	126
	46.0665	140
	46.0911	152
	46.1156	153
	46.1401	130
	46.1647	149
	46.1892	140
	46.2137	151
	46.2383	149
	46.2628	139
	46.2874	143
	46.3119	139
	46.3364	131
	46.361	135
	46.3855	120
	46.41	123
	46.4346	146
	46.4591	137
	46.4836	116
	46.5082	136
	46.5327	142
	46.5572	118
	46.5818	122
	46.6063	131
	46.6308	131
	46.6554	149
	46.6799	119
	46.7044	137
	46.729	133
	46.7535	138
	46.7781	128
	46.8026	137
	46.8271	126
	46.8517	121
	46.8762	143
	46.9007	119
	46.9253	125
	46.9498	129
	46.9743	112
	46.9989	117
	47.0234	132
	47.0479	115
	47.0725	146
	47.097	150
	47.1215	140
	47.1461	129
	47.1706	121
	47.1951	136
	47.2197	132
	47.2442	135
	47.2688	121
	47.2933	133
	47.3178	125
	47.3424	140
	47.3669	117
	47.3914	127
	47.416	115
	47.4405	131
	47.465	135
	47.4896	121
	47.5141	123
	47.5386	118
	47.5632	126
	47.5877	112
	47.6122	137
	47.6368	118
	47.6613	133
	47.6858	139
	47.7104	108
	47.7349	116
	47.7595	119
	47.784	123
	47.8085	120
	47.8331	96
	47.8576	136
	47.8821	106
	47.9067	128
	47.9312	114
	47.9557	122
	47.9803	113
	48.0048	112
	48.0293	127
	48.0539	114
	48.0784	111
	48.1029	120
	48.1275	119
	48.152	133
	48.1765	120
	48.2011	102
	48.2256	113
	48.2502	123
	48.2747	109
	48.2992	120
	48.3238	105
	48.3483	130
	48.3728	125
	48.3974	119
	48.4219	114
	48.4464	117
	48.471	113
	48.4955	113
	48.52	126
	48.5446	126
	48.5691	110
	48.5936	115
	48.6182	123
	48.6427	97
	48.6673	134
	48.6918	123
	48.7163	104
	48.7409	127
	48.7654	109
	48.7899	121
	48.8145	104
	48.839	98
	48.8635	101
	48.8881	120
	48.9126	101
	48.9371	115
	48.9617	124
	48.9862	123
	49.0107	116
	49.0353	106
	49.0598	137
	49.0843	119
	49.1089	103
	49.1334	110
	49.158	120
	49.1825	132
	49.207	116
	49.2316	128
	49.2561	114
	49.2806	118
	49.3052	116
	49.3297	103
	49.3542	103
	49.3788	106
	49.4033	107
	49.4278	118
	49.4524	111
	49.4769	118
	49.5014	118
	49.526	125
	49.5505	114
	49.575	116
	49.5996	99
	49.6241	93
	49.6487	122
	49.6732	112
	49.6977	125
	49.7223	106
	49.7468	108
	49.7713	104
	49.7959	103
	49.8204	116
	49.8449	108
	49.8695	95
	49.894	131
	49.9185	118
	49.9431	130
	49.9676	117
	49.9921	100
	50.0167	125
	50.0412	119
	50.0657	116
	50.0903	107
	50.1148	118
	50.1394	99
	50.1639	109
	50.1884	113
	50.213	100
	50.2375	127
	50.262	114
	50.2866	109
	50.3111	113
	50.3356	99
	50.3602	97
	50.3847	106
	50.4092	120
	50.4338	110
	50.4583	94
	50.4828	107
	50.5074	104
	50.5319	111
	50.5565	100
	50.581	111
	50.6055	101
	50.6301	103
	50.6546	100
	50.6791	90
	50.7037	93
	50.7282	108
	50.7527	102
	50.7773	109
	50.8018	89
	50.8263	97
	50.8509	109
	50.8754	104
	50.8999	111
	50.9245	116
	50.949	110
	50.9735	103
	50.9981	102
	51.0226	99
	51.0472	114
	51.0717	107
	51.0962	100
	51.1208	101
	51.1453	103
	51.1698	107
	51.1944	93
	51.2189	94
	51.2434	97
	51.268	97
	51.2925	112
	51.317	95
	51.3416	109
	51.3661	98
	51.3906	108
	51.4152	100
	51.4397	102
	51.4642	102
	51.4888	99
	51.5133	112
	51.5379	92
	51.5624	116
	51.5869	115
	51.6115	103
	51.636	89
	51.6605	118
	51.6851	93
	51.7096	114
	51.7341	90
	51.7587	107
	51.7832	108
	51.8077	114
	51.8323	107
	51.8568	107
	51.8813	113
	51.9059	85
	51.9304	118
	51.9549	91
	51.9795	106
	52.004	94
	52.0286	98
	52.0531	83
	52.0776	102
	52.1022	104
	52.1267	106
	52.1512	97
	52.1758	108
	52.2003	115
	52.2248	95
	52.2494	108
	52.2739	105
	52.2984	123
	52.323	110
	52.3475	106
	52.372	117
	52.3966	99
	52.4211	110
	52.4456	117
	52.4702	94
	52.4947	86
	52.5193	102
	52.5438	119
	52.5683	110
	52.5929	100
	52.6174	103
	52.6419	106
	52.6665	92
	52.691	107
	52.7155	109
	52.7401	99
	52.7646	97
	52.7891	111
	52.8137	102
	52.8382	96
	52.8627	77
	52.8873	97
	52.9118	81
	52.9364	100
	52.9609	92
	52.9854	99
	53.01	113
	53.0345	83
	53.059	99
	53.0836	96
	53.1081	94
	53.1326	88
	53.1572	113
	53.1817	103
	53.2062	110
	53.2308	96
	53.2553	83
	53.2798	101
	53.3044	99
	53.3289	119
	53.3534	98
	53.378	102
	53.4025	85
	53.4271	95
	53.4516	85
	53.4761	108
	53.5007	84
	53.5252	86
	53.5497	102
	53.5743	94
	53.5988	106
	53.6233	77
	53.6479	96
	53.6724	109
	53.6969	104
	53.7215	91
	53.746	101
	53.7705	94
	53.7951	65
	53.8196	88
	53.8441	95
	53.8687	87
	53.8932	82
	53.9178	85
	53.9423	85
	53.9668	80
	53.9914	96
	54.0159	100
	54.0404	103
	54.065	101
	54.0895	86
	54.114	92
	54.1386	89
	54.1631	90
	54.1876	98
	54.2122	85
	54.2367	100
	54.2612	101
	54.2858	90
	54.3103	78
	54.3348	90
	54.3594	84
	54.3839	90
	54.4085	115
	54.433	117
	54.4575	84
	54.4821	91
	54.5066	84
	54.5311	96
	54.5557	95
	54.5802	94
	54.6047	104
	54.6293	87
	54.6538	99
	54.6783	89
	54.7029	95
	54.7274	94
	54.7519	93
	54.7765	104
	54.801	83
	54.8256	100
	54.8501	83
	54.8746	110
	54.8992	92
	54.9237	85
	54.9482	70
	54.9728	89
	54.9973	99
	55.0218	96
	55.0464	102
	55.0709	85
	55.0954	92
	55.12	101
	55.1445	78
	55.169	84
	55.1936	102
	55.2181	97
	55.2426	103
	55.2672	106
	55.2917	93
	55.3163	89
	55.3408	86
	55.3653	109
	55.3899	88
	55.4144	75
	55.4389	99
	55.4635	97
	55.488	85
	55.5125	96
	55.5371	82
	55.5616	86
	55.5861	99
	55.6107	96
	55.6352	91
	55.6597	97
	55.6843	76
	55.7088	71
	55.7333	91
	55.7579	86
	55.7824	82
	55.807	82
	55.8315	72
	55.856	115
	55.8806	103
	55.9051	98
	55.9296	74
	55.9542	83
	55.9787	93
	56.0032	100
	56.0278	91
	56.0523	101
	56.0768	99
	56.1014	98
	56.1259	88
	56.1504	90
	56.175	96
	56.1995	83
	56.224	83
	56.2486	96
	56.2731	88
	56.2977	92
	56.3222	110
	56.3467	91
	56.3713	84
	56.3958	83
	56.4203	104
	56.4449	110
	56.4694	90
	56.4939	93
	56.5185	87
	56.543	80
	56.5675	75
	56.5921	94
	56.6166	102
	56.6411	90
	56.6657	104
	56.6902	85
	56.7147	96
	56.7393	88
	56.7638	92
	56.7884	87
	56.8129	105
	56.8374	83
	56.862	80
	56.8865	83
	56.911	106
	56.9356	107
	56.9601	81
	56.9846	102
	57.0092	90
	57.0337	107
	57.0582	100
	57.0828	83
	57.1073	104
	57.1318	91
	57.1564	92
	57.1809	86
	57.2055	86
	57.23	97
	57.2545	95
	57.2791	93
	57.3036	87
	57.3281	93
	57.3527	90
	57.3772	102
	57.4017	86
	57.4263	82
	57.4508	85
	57.4753	88
	57.4999	81
	57.5244	77
	57.5489	86
	57.5735	80
	57.598	88
	57.6225	68
	57.6471	87
	57.6716	76
	57.6962	102
	57.7207	90
	57.7452	89
	57.7698	84
	57.7943	84
	57.8188	84
	57.8434	82
	57.8679	105
	57.8924	92
	57.917	88
	57.9415	103
	57.966	101
	57.9906	115
	58.0151	92
	58.0396	98
	58.0642	73
	58.0887	93
	58.1132	77
	58.1378	75
	58.1623	70
	58.1869	92
	58.2114	95
	58.2359	78
	58.2605	81
	58.285	83
	58.3095	88
	58.3341	70
	58.3586	71
	58.3831	91
	58.4077	83
	58.4322	82
	58.4567	92
	58.4813	74
	58.5058	90
	58.5303	99
	58.5549	86
	58.5794	98
	58.6039	79
	58.6285	97
	58.653	99
	58.6776	89
	58.7021	96
	58.7266	110
	58.7512	78
	58.7757	81
	58.8002	69
	58.8248	86
	58.8493	80
	58.8738	95
	58.8984	97
	58.9229	94
	58.9474	85
	58.972	80
	58.9965	85
[truncated: 856 more rows]

## Sheet: Figure 2i
			CCPP			pristine K			Pure PTFE
			Raman shift (cm-1)	Intensity (arb.units)		Raman shift (cm-1)	Intensity (arb.units)		Raman shift (cm-1)	Intensity (arb.units)
			-787.915	755.3		-404.661	753.5		-783.322	754.5
			-782.846	760.6		-399.793	753.8		-778.253	755.1
			-777.779	757.7		-394.928	753.5		-773.186	755.2
			-772.715	758.9		-390.065	755.3		-768.122	754.9
			-767.654	759		-385.204	755.4		-763.061	754.75
			-762.595	758.2		-380.346	753.9		-758.002	755.95
			-757.539	756.1		-375.491	754.5		-752.947	756.75
			-752.486	758.1		-370.638	753.4		-747.894	755.9
			-747.436	758.5		-365.788	754.5		-742.843	755.85
			-742.388	757.7		-360.94	756.3		-737.795	756.55
			-737.343	758		-356.095	755.1		-732.75	756.8
			-732.301	759.5		-351.252	754.5		-727.708	754.95
			-727.261	759.6		-346.412	756.4		-722.668	757.9
			-722.224	760.3		-341.574	755.8		-717.631	756.95
			-717.19	758		-336.739	757.1		-712.597	756.9
			-712.158	758.2		-331.907	754.6		-707.566	757.35
			-707.13	760		-327.077	757.1		-702.537	756.8
			-702.103	760.4		-322.249	754.4		-697.511	757.15
			-697.08	758.3		-317.424	755.8		-692.487	755.9
			-692.059	759.2		-312.602	755.6		-687.466	757.55
			-687.041	760.6		-307.782	756.8		-682.448	756.2
			-682.025	759.3		-302.964	755.5		-677.433	757
			-677.013	760.4		-298.15	755.6		-672.42	755.9
			-672.002	759.5		-293.337	754.5		-667.41	756.65
			-666.995	759.5		-288.527	754.7		-662.402	756.5
			-661.99	759.1		-283.72	757		-657.397	757.75
			-656.988	759.8		-278.915	756.3		-652.395	757.6
			-651.989	759.8		-274.113	754.9		-647.396	756.5
			-646.992	759.6		-269.313	755		-642.399	757.65
			-641.998	758.8		-264.516	756.3		-637.405	755.75
			-637.006	760.1		-259.721	753.5		-632.413	758.2
			-632.018	758.8		-254.929	756		-627.425	757.8
			-627.031	759.8		-250.139	755.7		-622.439	756.9
			-622.048	761.3		-245.352	754.1		-617.455	757.1
			-617.067	758.7		-240.567	756.3		-612.474	757.75
			-612.089	759.9		-235.785	755.9		-607.496	757.35
			-607.113	761.7		-231.005	756		-602.52	756.8
			-602.14	759		-226.228	756.8		-597.548	757.1
			-597.17	759.7		-221.453	755.1		-592.577	757.95
			-592.202	759.5		-216.681	755.3		-587.61	757.25
			-587.237	760.2		-211.911	755.3		-582.645	757.9
			-582.275	759.4		-207.144	755.4		-577.682	758
			-577.315	761.3		-202.379	756.1		-572.723	758.15
			-572.358	760.1		-197.617	757.8		-567.766	757.7
			-567.404	759.8		-192.857	756.8		-562.811	757.05
			-562.452	761.8		-188.099	758.6		-557.859	757.8
			-557.503	759.7		-183.344	757.5		-552.91	756.9
			-552.556	759.8		-178.592	756.4		-547.964	758.35
			-547.612	760.4		-173.842	756.4		-543.02	757.2
			-542.671	757.8		-169.094	757.1		-538.078	757.9
			-537.732	761		-164.349	756.5		-533.14	756.3
			-532.796	760.7		-159.607	757		-528.204	757.2
			-527.863	760.3		-154.867	757.2		-523.27	758.2
			-522.932	761.8		-150.129	756.1		-518.339	756.85
			-518.004	760.7		-145.394	755.2		-513.411	758.85
			-513.078	759.4		-140.661	757.2		-508.485	757
			-508.155	758.4		-135.931	756		-503.562	758.25
			-503.235	759.7		-131.203	755.9		-498.642	757.05
			-498.317	760.1		-126.478	756		-493.724	758.2
			-493.402	759.6		-121.755	755.7		-488.809	756.85
			-488.489	759.2		-117.034	757.7		-483.896	756.85
			-483.579	759.3		-112.316	755.7		-478.986	756.55
			-478.672	759.9		-107.601	755.2		-474.079	758.3
			-473.767	759.7		-102.888	755.2		-469.174	757.7
			-468.865	758.5		-98.177	757.4		-464.272	757.95
			-463.965	761.1		-93.4688	755.4		-459.372	757.6
			-459.068	759.2		-88.763	756.2		-454.475	757.25
			-454.173	759.8		-84.0596	756.8		-449.581	757.5
			-449.282	759.8		-79.3587	758.1		-444.689	757.15
			-444.392	759.5		-74.6602	757.6		-439.799	757.75
			-439.506	760.3		-69.9642	757.6		-434.913	757.55
			-434.621	759.6		-65.2706	757.4		-430.029	757.35
			-429.74	759.3		-60.5794	756.1		-425.147	756.85
			-424.861	760.1		-55.8907	758		-420.268	756.25
			-419.984	760.7		-51.2043	755.1		-415.392	757.4
			-415.111	759.9		-46.5204	756.3		-410.518	758.05
			-410.239	759.2		-41.8389	755.5		-405.647	757.9
			-405.371	760.7		-37.1599	755.3		-400.778	758.1
			-400.504	759.8		-32.4832	757.1		-395.912	757.95
			-395.641	759.6		-27.809	756.6		-391.048	758.55
			-390.78	758.3		-23.1372	757.4		-386.187	757.65
			-385.921	760.2		-18.4678	756.1		-381.329	757
			-381.066	759.5		-13.8008	757.2		-376.473	757.75
			-376.212	759.7		-9.13623	758.8		-371.619	757.75
			-371.361	760.9		-4.47406	761.6		-366.769	757.3
			-366.513	760		0.1857	760.7		-361.92	757.8
			-361.667	759.6		4.84306	760.6		-357.075	758.8
			-356.824	761		9.49801	757.9		-352.232	757.55
			-351.984	761		14.1506	757.1		-347.391	758.35
			-347.146	760.5		18.8007	755.5		-342.553	758.75
			-342.31	761.1		23.4485	755.3		-337.717	758
			-337.477	761.1		28.0938	756.8		-332.884	759
			-332.647	760.6		32.7368	757.3		-328.054	758.25
			-327.819	760.3		37.3774	756.8		-323.226	758.2
			-322.994	761.1		42.0156	756.7		-318.401	758.95
			-318.171	759.1		46.6514	756		-313.578	756.55
			-313.35	759.5		51.2848	755.9		-308.758	758.35
			-308.533	760		55.9158	755.6		-303.94	757.65
			-303.717	758.6		60.5444	757.6		-299.125	759.15
			-298.905	760.9		65.1707	756.2		-294.312	758.75
			-294.095	760.8		69.7945	759.1		-289.502	757.95
			-289.287	760.2		74.416	765.4		-284.694	757.2
			-284.482	760.4		79.0352	768.4		-279.889	757.25
			-279.679	760.2		83.6519	773.6		-275.086	758
			-274.879	758.6		88.2663	772.4		-270.286	758.1
			-270.081	759.4		92.8783	772.5		-265.489	758.05
			-265.286	760.6		97.4879	771.5		-260.694	758.2
			-260.494	761		102.095	770.9		-255.901	757.65
			-255.704	762.4		106.7	772		-251.111	758.05
			-250.916	759.6		111.303	771.3		-246.323	758.95
			-246.131	757.1		115.903	771.3		-241.538	757.8
			-241.349	760.7		120.501	771.1		-236.756	757.6
			-236.569	760.1		125.096	771.9		-231.976	757.1
			-231.791	760		129.689	771.4		-227.198	756.95
			-227.016	760.5		134.28	771.1		-222.423	758
			-222.243	760		138.868	769.1		-217.651	757.6
			-217.473	759.5		143.454	769.1		-212.881	758.1
			-212.706	761.1		148.038	768.6		-208.113	758.45
			-207.941	760.1		152.619	770.1		-203.348	758.95
			-203.178	761.6		157.198	768.6		-198.585	757.95
			-198.418	760.4		161.775	769.6		-193.825	757
			-193.66	760.7		166.349	771.2		-189.068	758.85
			-188.905	760.3		170.921	767.7		-184.313	758
			-184.153	761		175.491	770.1		-179.56	757.8
			-179.403	760.7		180.058	769.5		-174.81	757
			-174.655	762.3		184.623	770.5		-170.062	759.05
			-169.91	762.2		189.185	769.1		-165.317	758.6
			-165.167	760.4		193.746	770.1		-160.574	757.4
			-160.427	760.3		198.304	769.5		-155.834	758.4
			-155.689	759.6		202.859	768.1		-151.096	758.45
			-150.954	760.9		207.412	770.1		-146.361	758.35
			-146.221	761.2		211.963	769.1		-141.628	758.1
			-141.49	759.8		216.512	769.7		-136.897	757.95
			-136.762	760		221.058	768.2		-132.17	757.6
			-132.037	760.1		225.602	770		-127.444	756.9
			-127.314	760.5		230.144	767.4		-122.721	758.8
			-122.593	760.6		234.683	767.8		-118	757.9
			-117.875	760.8		239.22	767		-113.282	757.7
			-113.16	759.3		243.755	769.1		-108.567	757.25
			-108.446	760.7		248.287	769.9		-103.854	757.15
			-103.736	759.9		252.817	769.2		-99.1428	757.15
			-99.0273	760.2		257.345	769		-94.4345	758.5
			-94.3215	760.6		261.87	769.1		-89.7286	757.85
			-89.6181	760.2		266.394	768.5		-85.0252	758.4
			-84.9171	760.5		270.914	769.5		-80.3243	757.15
			-80.2186	762.1		275.433	768.7		-75.6258	757.85
			-75.5225	760.4		279.949	768.7		-70.9297	758.25
			-70.8289	760.7		284.463	770.2		-66.2361	758.1
			-66.1377	759.8		288.975	770.6		-61.5449	758.55
			-61.4489	760.8		293.484	769.7		-56.8561	757.75
			-56.7626	761.5		297.991	768		-52.1698	756.85
			-52.0787	758.8		302.496	767.1		-47.4858	758.6
			-47.3972	761.5		306.998	767.5		-42.8044	758.85
			-42.7181	761.1		311.498	769.1		-38.1253	757.95
			-38.0415	761.3		315.996	768.6		-33.4487	757.65
			-33.3673	759.6		320.492	769.2		-28.7745	758.1
			-28.6955	760.3		324.985	767.8		-24.1027	756.95
			-24.0262	760.9		329.476	767.7		-19.4334	758.35
			-19.3593	763.1		333.965	768.6		-14.7664	757.95
			-14.6947	763.5		338.451	768.4		-10.1019	759.6
			-10.0326	767		342.935	768.2		-5.43981	761.85
			-5.37293	780.6		347.417	767.4		-0.78011	765.45
			-0.71565	789		351.897	769.6		3.87717	763.95
			3.93922	790.8		356.374	768.7		8.53204	762.35
			8.59169	775.3		360.849	768.1		13.1845	760.2
			13.2417	761.9		365.322	766.9		17.8346	757.8
			17.8894	761.3		369.792	767.7		22.4822	758.05
			22.5346	759		374.261	769.4		27.1275	758.15
			27.1775	759.3		378.727	765.8		31.7703	757.75
			31.8179	761.4		383.19	769.1		36.4108	757.05
			36.456	760.9		387.652	768		41.0488	758.15
			41.0917	761.3		392.111	767.6		45.6845	757.2
			45.7249	759.8		396.568	770.4		50.3177	758.2
			50.3558	761.9		401.022	768.9		54.9486	757.5
			54.9843	764.2		405.475	768.8		59.5771	757.65
			59.6104	774.1		409.925	768.4		64.2032	759.65
			64.2341	823.5		414.373	768.3		68.8269	763.95
			68.8554	942.9		418.819	767.9		73.4482	774.5
			73.4743	1098.6		423.262	769.1		78.0672	789.45
			78.0909	1240.9		427.703	768.1		82.6837	799.8
			82.7051	1309.3		432.142	770.1		87.2979	808.3
			87.3169	1315.6		436.579	769.1		91.9097	808.3
			91.9263	1302.4		441.013	768.9		96.5191	807.65
			96.5333	1307.1		445.445	768.3		101.126	809.5
			101.138	1311.5		449.875	769		105.731	811.55
			105.74	1306.2		454.303	768		110.333	811.05
			110.34	1312		458.728	770.2		114.933	810.8
			114.938	1326.1		463.151	770.3		119.531	811.45
			119.533	1316.7		467.572	769.5		124.126	811.4
			124.126	1326.7		471.991	768		128.719	812.8
			128.716	1330.2		476.408	768.5		133.309	811
			133.304	1318.8		480.822	770.5		137.897	811.5
			137.89	1319.4		485.234	770.7		142.483	810.45
			142.474	1309.6		489.644	769		147.066	812.9
			147.055	1300.2		494.051	768.6		151.647	809.3
			151.633	1299.9		498.457	769.6		156.226	812.85
			156.21	1308.4		502.86	769.9		160.802	813.05
			160.784	1312.7		507.261	769		165.376	810.8
			165.355	1296.3		511.659	768.9		169.948	809.7
			169.924	1292.5		516.056	769.5		174.517	811.6
			174.491	1303.9		520.45	769.4		179.084	809.25
			179.056	1290.3		524.842	770.4		183.649	813.1
			183.618	1287.9		529.232	769.5		188.211	812.7
			188.178	1282.3		533.62	769.9		192.771	813.35
			192.736	1295.8		538.005	770.2		197.329	811.95
			197.291	1311.5		542.388	770.7		201.884	813.45
			201.844	1317.3		546.769	769.9		206.437	811.1
			206.394	1315.8		551.148	769.2		210.987	813
			210.943	1311.9		555.525	769.5		215.535	813.2
			215.489	1310		559.899	769.1		220.081	812.7
			220.032	1298.1		564.271	768.4		224.625	811.55
			224.573	1312.5		568.641	769		229.166	813.85
			229.112	1304.9		573.009	768		233.705	813.2
			233.649	1316.8		577.375	768.5		238.242	814.3
			238.183	1319.5		581.738	767.2		242.776	809.1
			242.715	1321.5		586.099	770.2		247.308	813.15
			247.245	1315.9		590.459	767.6		251.837	812.2
			251.772	1327.7		594.815	766.1		256.365	812.35
			256.297	1316.3		599.17	768.7		260.89	812.25
			260.82	1320.4		603.522	768		265.412	813.3
			265.34	1315.4		607.873	767.9		269.933	812.25
			269.858	1311.3		612.221	768.9		274.451	814.2
			274.374	1309.1		616.567	768.7		278.967	815.2
			278.887	1302.6		620.911	767.8		283.48	818.25
			283.398	1306.1		625.252	769.8		287.991	819.45
			287.907	1289.3		629.591	768.7		292.5	820.4
			292.414	1292.2		633.929	768.5		297.007	824.4
			296.918	1283.9		638.264	768.7		301.511	819
			301.42	1268.1		642.597	769.1		306.013	815
			305.92	1251.8		646.927	765.9		310.512	816.55
			310.417	1244.3		651.256	768.1		315.01	814.45
			314.912	1235.8		655.582	769.1		319.505	815.6
			319.405	1233.2		659.906	766.9		323.998	814.05
			323.895	1209		664.228	770.6		328.488	811.3
			328.383	1207.2		668.548	768.2		332.976	815.35
			332.869	1211		672.866	769.4		337.462	814.2
			337.353	1222.8		677.181	766.3		341.946	814.25
			341.834	1220		681.495	767.8		346.427	813.65
			346.313	1225.2		685.806	768.5		350.906	814.55
			350.79	1212.6		690.115	767.9		355.383	814
			355.264	1210.3		694.422	767.7		359.857	813.65
			359.737	1209.6		698.727	768		364.329	815
			364.207	1212.2		703.029	766.9		368.799	815.15
			368.674	1233.6		707.33	769.5		373.267	814.35
			373.14	1221		711.628	767		377.732	815.95
			377.603	1221.3		715.924	768.6		382.195	820
			382.063	1228.5		720.218	767.7		386.656	820.8
			386.522	1225.6		724.51	768.7		391.115	818.85
			390.978	1230.7		728.8	769		395.571	814.6
			395.432	1240.2		733.087	766		400.025	815.4
			399.884	1233.2		737.373	767.4		404.477	816.3
			404.334	1239.7		741.656	767.6		408.926	815.25
			408.781	1240		745.937	768.6		413.374	814.1
			413.226	1237.8		750.216	769.3		417.819	810.25
			417.669	1264.6		754.493	768		422.261	814.15
			422.109	1259.9		758.768	767.3		426.702	817.15
			426.547	1282.3		763.041	767.4		431.14	815.15
			430.983	1257.9		767.311	768.7		435.576	814.6
			435.417	1259.3		771.58	767.7		440.01	814.45
			439.848	1295.4		775.846	767		444.441	815.25
			444.278	1277.7		780.11	768.6		448.871	817.6
			448.705	1281.4		784.372	770		453.298	814.15
			453.129	1276.8		788.632	768.2		457.722	814.85
			457.552	1281.7		792.89	767.7		462.145	812.4
			461.972	1292.1		797.145	767.1		466.565	814.1
			466.39	1300.5		801.399	766.1		470.983	815.3
			470.806	1300.7		805.65	767.3		475.399	815.75
			475.219	1284.8		809.899	767.4		479.812	815.25
			479.631	1296.3		814.147	767.1		484.224	817.3
			484.04	1299.5		818.392	768.2		488.633	819.05
			488.447	1293.2		822.635	766.4		493.04	815.8
			492.851	1296.4		826.876	766.6		497.444	815.4
			497.254	1290.8		831.114	765.8		501.847	814.4
			501.654	1289.1		835.351	766.2		506.247	813.65
			506.052	1263.3		839.586	767		510.645	812.8
			510.448	1253.9		843.818	768.3		515.04	813.7
			514.841	1276.4		848.048	765		519.434	813.05
			519.232	1250		852.277	768.3		523.825	813.8
			523.621	1242.1		856.503	767		528.214	814.15
			528.008	1248		860.727	766.4		532.601	811.25
			532.393	1258.4		864.949	768.3		536.986	811.7
			536.775	1257.9		869.169	766.7		541.368	814.55
			541.155	1231.9		873.386	768.5		545.748	813.55
			545.533	1246		877.602	766.2		550.126	812.5
			549.909	1228.7		881.816	766.6		554.502	811.85
			554.283	1236.2		886.027	767.9		558.876	813.75
			558.654	1229.6		890.236	767.5		563.247	815.35
			563.023	1224.1		894.444	769.3		567.616	814.55
			567.39	1224.4		898.649	766.6		571.983	815.9
			571.755	1233.4		902.852	766.7		576.348	816.2
			576.117	1249.1		907.053	765.8		580.71	815.4
			580.478	1245.8		911.252	765.2		585.071	815.6
			584.836	1220		915.449	767.1		589.429	816.7
			589.192	1228.5		919.644	769		593.785	814.55
			593.546	1234.4		923.837	766.6		598.139	814.15
			597.897	1234		928.028	767.3		602.49	815.4
			602.247	1233		932.216	768.3		606.839	815.35
			606.594	1236.3		936.403	769.5		611.187	813
			610.939	1223.1		940.587	768.4		615.532	815.2
			615.282	1235.1		944.77	768.1		619.875	813
			619.622	1229.2		948.95	765.9		624.215	813.8
			623.961	1217.9		953.128	767		628.554	812.5
			628.297	1219.4		957.304	768.2		632.89	813.45
			632.631	1235.1		961.479	766.7		637.224	814.1
			636.963	1240.8		965.651	767.5		641.556	814.85
			641.293	1248.1		969.821	767.6		645.886	814.55
			645.62	1240.5		973.989	768.8		650.213	815.9
			649.946	1227.9		978.155	767.5		654.539	814.8
			654.269	1229.4		982.319	766.3		658.862	816.45
			658.59	1235.7		986.48	766.8		663.183	813.65
			662.909	1245.1		990.64	767.1		667.502	813.25
			667.226	1250.4		994.798	769.2		671.818	814.8
			671.54	1254.1		998.954	766.9		676.133	813.5
			675.853	1245.4		1003.11	768.4		680.445	815.65
			680.163	1244.4		1007.26	770.2		684.756	815.55
			684.471	1248.5		1011.41	769.5		689.064	811.2
			688.777	1246.5		1015.56	768.1		693.37	815.8
			693.08	1254.8		1019.7	768.4		697.673	813.3
			697.382	1257.7		1023.84	770		701.975	817.65
			701.681	1264.4		1027.99	769.4		706.274	812.3
			705.979	1254.2		1032.13	766.9		710.572	813.35
			710.274	1240.3		1036.26	768.9		714.867	816.2
			714.567	1237		1040.4	768.8		719.16	816.9
			718.858	1256.6		1044.53	767.2		723.451	818.85
			723.146	1258.8		1048.66	766.1		727.739	822.15
			727.433	1257.1		1052.79	767.1		732.026	829.1
			731.717	1243.5		1056.92	769.6		736.31	830.75
			736	1256.9		1061.04	769.4		740.592	827.25
			740.28	1264.2		1065.17	770.7		744.872	818.4
			744.558	1276.2		1069.29	768.1		749.15	818.5
			748.833	1264.9		1073.41	769.7		753.426	814.2
			753.107	1250.1		1077.52	768.9		757.7	815.7
			757.379	1264.2		1081.64	768.8		761.971	816.75
			761.648	1260.8		1085.75	769.5		766.241	813.85
			765.915	1268.6		1089.86	769.1		770.508	813.1
			770.18	1272.4		1093.97	767.7		774.773	814.65
			774.443	1268.2		1098.08	768.3		779.036	813.1
			778.704	1273.9		1102.18	771.3		783.297	816
			782.963	1273.4		1106.29	769.8		787.556	816.2
			787.22	1272.1		1110.39	768.6		791.813	813.65
			791.474	1295.3		1114.49	768.2		796.067	813.75
			795.727	1306.4		1118.58	768.4		800.32	813.8
			799.977	1311		1122.68	769.6		804.57	813.05
			804.225	1291.3		1126.77	769.3		808.818	813.85
			808.471	1285.3		1130.86	766.6		813.064	815.25
			812.715	1255.3		1134.95	767.7		817.308	812.65
			816.957	1263.5		1139.04	768		821.55	814.05
			821.197	1276.2		1143.12	766.7		825.789	815.55
			825.434	1283.1		1147.2	769		830.027	814.6
			829.67	1251.1		1151.29	769.6		834.262	814.4
			833.903	1248.9		1155.36	768		838.496	815.05
			838.134	1241.2		1159.44	768.2		842.727	814
			842.363	1251.6		1163.52	768.2		846.956	814.2
			846.59	1258.6		1167.59	768.4		851.183	811.95
			850.815	1248.1		1171.66	768.8		855.408	816.5
			855.038	1252.5		1175.73	766.6		859.631	813.95
			859.259	1255.4		1179.8	768.5		863.852	814.95
			863.478	1266.3		1183.86	766.8		868.07	816.6
			867.694	1265.6		1187.92	769		872.287	812.4
			871.909	1262		1191.98	768.7		876.501	815.3
			876.121	1238.5		1196.04	769.9		880.714	813.75
			880.331	1227.3		1200.1	767.1		884.924	812.35
			884.539	1243.3		1204.15	768.8		889.132	814.65
			888.745	1253.2		1208.21	768.1		893.338	813.65
			892.949	1279.9		1212.26	768.4		897.542	816.3
			897.151	1267.5		1216.31	769.5		901.744	816.05
			901.351	1259.3		1220.35	768.4		905.944	813.9
			905.549	1257.1		1224.4	767.8		910.142	812.25
			909.744	1258.6		1228.44	768.5		914.337	813.65
			913.938	1249.7		1232.48	768.6		918.531	812.45
			918.13	1273.3		1236.52	768.3		922.722	813.3
			922.319	1278.8		1240.56	769.3		926.912	813.05
			926.506	1279.9		1244.6	768.8		931.099	815.55
			930.692	1283.3		1248.63	768		935.284	814.65
			934.875	1278.9		1252.66	769.1		939.468	814.3
			939.056	1270.7		1256.69	769.6		943.649	814.65
			943.235	1282		1260.72	768.6		947.828	813.5
			947.412	1267		1264.74	768.5		952.005	814.1
			951.587	1276.8		1268.77	770.2		956.18	814.25
			955.76	1285.2		1272.79	768.2		960.352	814.5
			959.93	1309		1276.81	768.7		964.523	814.55
			964.099	1299.3		1280.82	767.7		968.692	814.85
			968.266	1294.7		1284.84	768.6		972.859	810.65
			972.43	1295.4		1288.85	768.2		977.023	814.25
			976.593	1298.4		1292.87	767.6		981.186	814.3
			980.753	1297		1296.88	764.8		985.346	814.25
			984.912	1303.2		1300.88	768.5		989.504	813.8
			989.068	1300.5		1304.89	765.8		993.661	811.8
			993.222	1292.7		1308.89	767.1		997.815	812.65
			997.375	1307.8		1312.9	769.5		1001.97	813.65
			1001.52	1310.1		1316.9	770.7		1006.12	812.8
			1005.67	1302.9		1320.89	769.2		1010.27	812.6
			1009.82	1295.4		1324.89	768.9		1014.41	812.95
			1013.96	1300.1		1328.88	766.7		1018.56	813.25
			1018.1	1314.8		1332.88	767.9		1022.7	812.25
			1022.24	1310.9		1336.87	769.2		1026.84	813.7
			1026.38	1319.5		1340.86	770.8		1030.98	814.75
			1030.52	1306.4		1344.84	768.6		1035.11	814.45
			1034.65	1330.8		1348.83	768.7		1039.25	812.5
			1038.78	1347.1		1352.81	768.8		1043.38	813.65
			1042.91	1347		1356.79	766.2		1047.51	814.85
			1047.04	1330.6		1360.77	768.5		1051.63	814.05
			1051.17	1328.1		1364.75	769.6		1055.76	813
			1055.29	1338.7		1368.72	767.6		1059.88	811.1
			1059.41	1361.3		1372.69	767.8		1064.01	813.3
			1063.53	1350.3		1376.66	768.4		1068.13	812.1
			1067.65	1336.5		1380.63	768		1072.24	811
			1071.77	1322.5		1384.6	765.8		1076.36	813
			1075.88	1361.7		1388.57	767.6		1080.47	811.8
			1079.99	1362.2		1392.53	767.2		1084.58	813.4
			1084.1	1369.4		1396.49	768.2		1088.69	814.45
			1088.21	1394.6		1400.45	768		1092.8	812.55
			1092.31	1402.8		1404.41	769.4		1096.91	813.9
			1096.42	1394.1		1408.36	769.6		1101.01	811.05
			1100.52	1393.2		1412.32	767.7		1105.11	813.35
			1104.62	1403.9		1416.27	768.9		1109.21	812.85
			1108.71	1446.7		1420.22	767.7		1113.31	813.3
			1112.81	1455.5		1424.17	769.2		1117.4	813.45
			1116.9	1444.1		1428.11	769.1		1121.5	812.75
			1120.99	1445.8		1432.06	768.2		1125.59	813.6
			1125.08	1461.7		1436	768.3		1129.68	813.8
			1129.17	1477.5		1439.94	767.9		1133.76	814.05
			1133.26	1476.9		1443.88	766.6		1137.85	814.75
			1137.34	1474.2		1447.82	766.4		1141.93	813
			1141.42	1492.7		1451.75	768.4		1146.01	811.85
			1145.5	1478.6		1455.68	771		1150.09	812.45
			1149.58	1497.1		1459.62	769		1154.17	811.65
			1153.65	1482.4		1463.54	767.9		1158.25	811.5
			1157.73	1495.6		1467.47	768.1		1162.32	812.6
			1161.8	1507		1471.4	767.6		1166.39	810.8
			1165.87	1501.8		1475.32	768.3		1170.46	814.5
			1169.93	1493.1		1479.24	768.4		1174.53	812.65
			1174	1493.5		1483.16	768.3		1178.59	811.6
			1178.06	1514.6		1487.08	767.8		1182.66	813.55
			1182.12	1519.9		1490.99	766.9		1186.72	813.35
			1186.18	1511.4		1494.91	768.1		1190.78	812.85
			1190.24	1504.9		1498.82	766.7		1194.83	812.6
			1194.3	1515.9		1502.73	767.7		1198.89	812.1
			1198.35	1553.9		1506.64	766.1		1202.94	811.7
			1202.4	1545.5		1510.55	767.7		1206.99	811.9
			1206.45	1536.3		1514.45	770.1		1211.04	813.9
			1210.5	1555.2		1518.35	769.6		1215.09	815
			1214.54	1579.2		1522.25	768.8		1219.14	814.2
			1218.59	1567.8		1526.15	767.3		1223.18	815.25
			1222.63	1579.8		1530.05	768.3		1227.22	813.4
			1226.67	1554.2		1533.95	768.1		1231.26	813.1
			1230.7	1600.6		1537.84	767		1235.3	814.95
			1234.74	1590.2		1541.73	769.5		1239.33	814.25
			1238.77	1621.6		1545.62	770.7		1243.37	814.35
			1242.81	1656.5		1549.51	768.8		1247.4	811.25
			1246.84	1644.7		1553.39	768.1		1251.43	814.75
			1250.86	1662.4		1557.28	767.1		1255.46	814.35
			1254.89	1675		1561.16	769.2		1259.48	813
			1258.91	1683.1		1565.04	768.5		1263.51	815.85
			1262.93	1704.7		1568.92	768		1267.53	813.95
			1266.95	1709.8		1572.79	766.7		1271.55	811.5
			1270.97	1722.2		1576.67	770.1		1275.56	813.75
			1274.99	1712.8		1580.54	768.1		1279.58	811.55
			1279	1738.7		1584.41	768.5		1283.59	813.45
			1283.01	1715.2		1588.28	767.1		1287.61	815.9
			1287.02	1717.6		1592.15	767.5		1291.62	815.4
			1291.03	1770.3		1596.01	769.3		1295.62	814.85
			1295.04	1759.4		1599.88	767.1		1299.63	816
			1299.04	1727.7		1603.74	768.8		1303.64	816.95
			1303.04	1722.3		1607.6	767.2		1307.64	815.7
			1307.04	1714		1611.46	766		1311.64	814.55
			1311.04	1740.9		1615.31	766.3		1315.64	815.9
			1315.04	1764.1		1619.17	766.6		1319.63	813.45
			1319.03	1757.4		1623.02	768.8		1323.63	811.15
			1323.03	1726.5		1626.87	769.2		1327.62	814.05
			1327.02	1741.3		1630.72	766.9		1331.61	813.55
			1331.01	1698.6		1634.57	767.7		1335.6	811.8
			1334.99	1713.7		1638.41	767.5		1339.59	815.4
			1338.98	1726		1642.26	766.7		1343.57	811.45
			1342.96	1710.2		1646.1	768.2		1347.55	815
			1346.94	1709		1649.94	768.2		1351.53	814.55
			1350.92	1710.7		1653.77	766		1355.51	815.6
			1354.9	1736.7		1657.61	768.7		1359.49	814.2
			1358.87	1720.4		1661.44	768.2		1363.46	813.5
			1362.84	1696.7		1665.28	769.5		1367.44	814.8
			1366.82	1692.7		1669.11	766.2		1371.41	816.75
			1370.79	1666		1672.94	766.4		1375.38	819.05
			1374.75	1681.4		1676.76	768.2		1379.35	822.75
			1378.72	1721.2		1680.59	766.4		1383.31	823.15
			1382.68	1698.7		1684.41	767.3		1387.27	824.8
			1386.64	1675.7		1688.23	769.9		1391.24	820.15
			1390.6	1693.4		1692.05	769.9		1395.2	815
			1394.56	1688.6		1695.87	765.7		1399.15	813.85
			1398.52	1689.2		1699.69	770.1		1403.11	813.25
			1402.47	1713.5		1703.5	768.8		1407.06	811.15
			1406.42	1698.7		1707.31	766.7		1411.02	814.9
			1410.37	1699.4		1711.12	768.6		1414.97	810.2
			1414.32	1702.6		1714.93	768		1418.91	813.2
			1418.27	1732.6		1718.74	768.5		1422.86	812.9
			1422.21	1714.1		1722.54	767.8		1426.8	812.25
			1426.15	1705.5		1726.35	769.9		1430.75	811.3
			1430.09	1725.2		1730.15	766.4		1434.69	813.1
			1434.03	1738.1		1733.95	770.4		1438.63	810.5
			1437.97	1731.2		1737.74	767.6		1442.56	812.35
			1441.9	1753.2		1741.54	766.7		1446.5	813.35
			1445.84	1735.8		1745.33	769.3		1450.43	812.05
			1449.77	1748.7		1749.13	768.1		1454.36	812.75
			1453.7	1764.5		1752.92	770.7		1458.29	812.7
			1457.62	1768.1		1756.71	768.7		1462.22	812.55
			1461.55	1732.9		1760.49	770.1		1466.14	814
			1465.47	1738.3		1764.28	768.3		1470.07	814.3
			1469.4	1738.8		1768.06	767.6		1473.99	810
			1473.31	1767.2		1771.84	768.5		1477.91	810.15
			1477.23	1783.9		1775.62	766.7		1481.83	811.15
			1481.15	1812.5		1779.4	768.9		1485.74	810.4
			1485.06	1788.2		1783.18	766.7		1489.66	810.85
			1488.97	1746.7		1786.95	769.3		1493.57	811.65
			1492.88	1787.4		1790.72	768		1497.48	814.5
			1496.79	1775.7		1794.49	769		1501.39	812.4
			1500.7	1786.6		1798.26	768.9		1505.29	808.85
			1504.6	1813.1		1802.03	767.9		1509.2	811.25
			1508.51	1823.7		1805.8	768.1		1513.1	812.25
			1512.41	1804.9		1809.56	766.3		1517	812.4
			1516.31	1818.2		1813.32	766.5		1520.9	813.2
			1520.2	1813.3		1817.08	765.4		1524.8	811.5
			1524.1	1833.4		1820.84	767.2		1528.69	813.7
			1527.99	1854.4		1824.6	770.3		1532.58	811.65
			1531.88	1834.7		1828.35	767		1536.48	814.4
			1535.77	1837.8		1832.1	768.9		1540.37	816.1
			1539.66	1828.7		1835.85	768.8		1544.25	811.2
			1543.55	1842.4		1839.6	770.3		1548.14	810.2
			1547.43	1837.7		1843.35	769.3		1552.02	811.35
			1551.31	1867.8		1847.1	769.5		1555.9	812.8
			1555.19	1874.5		1850.84	768		1559.78	812.4
			1559.07	1827.3		1854.58	769		1563.66	814.55
			1562.95	1842.7		1858.32	768		1567.54	811.8
			1566.82	1850		1862.06	769.2		1571.41	811.5
			1570.69	1836.1		1865.8	770.1		1575.29	813.15
			1574.56	1769.7		1869.53	768.8		1579.16	812.65
			1578.43	1761.8		1873.27	767.3		1583.03	812.7
			1582.3	1734.7		1877	767		1586.89	810.9
			1586.17	1695.9		1880.73	768.9		1590.76	809.1
			1590.03	1692.5		1884.46	767.6		1594.62	811.35
			1593.89	1701.3		1888.18	769.1		1598.48	810.5
			1597.75	1629.6		1891.91	767.1		1602.34	808.5
			1601.61	1584.7		1895.63	768.4		1606.2	809.75
			1605.46	1573.3		1899.35	768.6		1610.06	810.05
			1609.32	1557.8		1903.07	770		1613.91	811.3
			1613.17	1524.6		1906.79	767.5		1617.76	807.5
			1617.02	1490.4		1910.51	769.1		1621.61	808.7
			1620.87	1464.3		1914.22	769		1625.46	808.9
			1624.72	1462.2		1917.93	768		1629.31	809.95
			1628.56	1472.3		1921.64	767.6		1633.15	809.35
			1632.4	1455.7		1925.35	768.8		1637	809.45
			1636.25	1437.2		1929.06	768		1640.84	808.95
			1640.09	1452.1		1932.76	767.5		1644.68	810.8
			1643.92	1402.7		1936.47	769.2		1648.52	812.15
			1647.76	1421.2		1940.17	768.7		1652.35	811.2
			1651.59	1417.1		1943.87	768.6		1656.18	809.15
			1655.42	1415.9		1947.57	769		1660.02	813.6
			1659.25	1393.5		1951.26	768.1		1663.85	811.2
			1663.08	1383.2		1954.96	768.6		1667.68	810.5
			1666.91	1391.2		1958.65	767.1		1671.5	810.05
			1670.73	1400.7		1962.34	767.4		1675.33	811.5
			1674.56	1392.7		1966.03	767		1679.15	811.9
			1678.38	1382.8		1969.72	767.5		1682.97	809.7
			1682.2	1381.9		1973.41	767.3		1686.79	809.4
			1686.01	1396.4		1977.09	766.8		1690.61	809.3
			1689.83	1389.7		1980.78	766.1		1694.42	811.35
			1693.64	1364.9		1984.46	767.4		1698.24	810.05
			1697.46	1379.7		1988.14	767.5		1702.05	811.5
			1701.27	1368.1		1991.81	767.9		1705.86	809.2
			1705.07	1384.5		1995.49	769.2		1709.67	810.5
			1708.88	1363.1		1999.16	767		1713.47	811.35
			1712.69	1367.8		2002.84	768.8		1717.28	810.2
			1716.49	1376.6		2006.51	766.8		1721.08	809.3
			1720.29	1381.1		2010.18	768.6		1724.88	807.75
			1724.09	1360.4		2013.84	767.6		1728.68	809.4
			1727.89	1368.9		2017.51	766.9		1732.48	810.65
			1731.68	1369.9		2021.17	765.7		1736.27	809.25
			1735.47	1365.4		2024.83	768.2		1740.07	809.55
			1739.27	1356.9		2028.49	767.6		1743.86	808.35
			1743.06	1354.2		2032.15	767.7		1747.65	811.65
			1746.85	1364.1		2035.81	769.6		1751.44	810.05
			1750.63	1375.2		2039.46	766.3		1755.22	807.7
			1754.42	1386.6		2043.12	767.1		1759.01	808.3
			1758.2	1370.1		2046.77	764.8		1762.79	811
			1761.98	1372.2		2050.42	768.6		1766.57	809.65
			1765.76	1391.4		2054.07	765.8		1770.35	808.15
			1769.54	1392.3		2057.71	767.3		1774.13	810.05
			1773.31	1379		2061.36	770		1777.91	810.75
			1777.09	1395.2		2065	766.3		1781.68	807.8
			1780.86	1407.2		2068.64	766.2		1785.45	807
			1784.63	1395.7		2072.28	768.1		1789.22	809.3
			1788.4	1384.7		2075.92	767.8		1792.99	810.5
			1792.16	1380.3		2079.56	767.4		1796.76	808.3
			1795.93	1367.2		2083.19	768.5		1800.52	809.65
			1799.69	1390.8		2086.83	765.8		1804.29	811.15
			1803.45	1413.1		2090.46	764.6		1808.05	810.4
			1807.21	1408.2		2094.09	768.6		1811.81	808.55
			1810.97	1397		2097.72	767.1		1815.56	810.05
			1814.73	1412.5		2101.34	768.9		1819.32	807.8
			1818.48	1421.6		2104.97	767.2		1823.07	811.2
			1822.23	1407.7		2108.59	766.1		1826.83	808.6
			1825.99	1427.9		2112.21	767.9		1830.58	808.85
			1829.73	1401		2115.83	767.7		1834.33	809.55
			1833.48	1401.4		2119.45	768.2		1838.07	807.55
			1837.23	1416.9		2123.06	767.1		1841.82	806.65
			1840.97	1427		2126.68	766.2		1845.56	808.85
			1844.71	1423.9		2130.29	767.8		1849.3	809.35
			1848.45	1391.5		2133.9	766.4		1853.04	808.8
			1852.19	1414.3		2137.51	768		1856.78	808.5
			1855.93	1433		2141.12	764.5		1860.52	808
			1859.66	1414.5		2144.72	767.9		1864.25	805.5
			1863.39	1462.2		2148.33	766		1867.99	806.6
			1867.13	1480.6		2151.93	765.9		1871.72	805.95
			1870.85	1438.2		2155.53	765.5		1875.45	808.85
			1874.58	1422.4		2159.13	768		1879.18	806.7
			1878.31	1432.4		2162.73	767.3		1882.9	807.5
			1882.03	1427.6		2166.32	767.6		1886.63	809.9
			1885.75	1475.7		2169.92	766.2		1890.35	807.15
			1889.48	1471.6		2173.51	766.9		1894.07	806.3
			1893.19	1470		2177.1	764.3		1897.79	810.05
			1896.91	1478.6		2180.69	764.4		1901.5	808.7
			1900.63	1476.9		2184.28	768.6		1905.22	807.2
			1904.34	1483.3		2187.87	767.9		1908.93	808.15
			1908.05	1481		2191.45	766.1		1912.64	804.85
			1911.76	1489.9		2195.03	767.2		1916.35	808.6
			1915.47	1489.4		2198.61	768		1920.06	807.75
			1919.18	1507.4		2202.19	766.6		1923.77	807.4
			1922.88	1508.8		2205.77	765.8		1927.47	808.55
			1926.58	1494		2209.35	767.4		1931.18	806.05
			1930.29	1481.3		2212.92	767.8		1934.88	807
			1933.99	1494.7		2216.49	765.7		1938.58	807.35
			1937.68	1510.4		2220.06	769.1		1942.28	806.35
			1941.38	1510.8		2223.63	769.4		1945.97	809.25
			1945.07	1496.8		2227.2	766.4		1949.67	807.05
			1948.77	1507.3		2230.77	770.1		1953.36	804.5
			1952.46	1528.7		2234.33	765.6		1957.05	806.85
			1956.15	1521.5		2237.89	767.5		1960.74	806.65
			1959.83	1512.7		2241.45	768		1964.43	805.55
			1963.52	1492.8		2245.01	766.8		1968.11	806.6
			1967.2	1519.1		2248.57	767.2		1971.8	803.9
			1970.88	1543.6		2252.13	766		1975.48	805.95
			1974.57	1536.1		2255.68	768		1979.16	806.25
			1978.24	1512		2259.23	767.7		1982.84	805.35
			1981.92	1530		2262.78	767.3		1986.51	807.15
			1985.6	1540		2266.33	767		1990.19	807.75
			1989.27	1531.9		2269.88	767		1993.86	804.1
			1992.94	1533.1		2273.43	768		1997.53	805.95
			1996.61	1559.7		2276.97	767.1		2001.2	808.05
			2000.28	1570.9		2280.51	767.3		2004.87	804.2
			2003.95	1566.2		2284.06	765.4		2008.54	807.2
			2007.61	1541		2287.6	766.2		2012.2	807.65
			2011.27	1567.7		2291.13	766.3		2015.87	806.85
			2014.93	1557		2294.67	764.4		2019.53	806.7
			2018.59	1555.7		2298.2	766.8		2023.19	807.3
			2022.25	1553.8		2301.74	766.2		2026.85	804.8
			2025.91	1561.3		2305.27	768.1		2030.5	804.8
			2029.56	1561.7		2308.8	766.5		2034.16	805.5
			2033.22	1579.2		2312.33	766.1		2037.81	805.45
			2036.87	1589.3		2315.85	766.5		2041.46	806.65
			2040.52	1613.9		2319.38	764.2		2045.11	806.7
			2044.16	1592		2322.9	768.2		2048.76	807.4
			2047.81	1591.8		2326.42	765.9		2052.4	807.95
			2051.45	1594.1		2329.94	767.4		2056.05	807.15
			2055.1	1580.5		2333.46	765.6		2059.69	805.85
			2058.74	1602.6		2336.98	767		2063.33	805.65
			2062.38	1605.1		2340.49	767.9		2066.97	806.3
			2066.01	1607.8		2344.01	767.7		2070.61	806
			2069.65	1628		2347.52	766.1		2074.24	805
			2073.28	1589.2		2351.03	766.9		2077.88	804.6
			2076.92	1554.2		2354.54	766.6		2081.51	803.55
			2080.55	1602.9		2358.04	767.6		2085.14	802.9
			2084.17	1613.1		2361.55	765.9		2088.77	803.45
			2087.8	1625.4		2365.05	766.6		2092.39	807.1
			2091.43	1614.7		2368.55	767		2096.02	806.65
			2095.05	1614.7		2372.06	766.1		2099.64	802.9
			2098.67	1624.9		2375.55	765.2		2103.27	803.75
			2102.29	1595.9		2379.05	767.3		2106.89	804.45
			2105.91	1600.2		2382.55	766.8		2110.5	804.4
			2109.53	1592		2386.04	766.8		2114.12	804.7
			2113.14	1559.3		2389.53	768.2		2117.74	803.15
			2116.76	1585.5		2393.02	767.9		2121.35	803.1
			2120.37	1583.1		2396.51	765.1		2124.96	801.9
			2123.98	1558.7		2400	764.1		2128.57	803.15
			2127.59	1536.1		2403.49	766.6		2132.18	804.85
			2131.2	1525.3		2406.97	766.1		2135.79	803
			2134.8	1497		2410.45	766.3		2139.39	804.55
			2138.4	1505.7		2413.94	766		2143	804.65
			2142.01	1499.3		2417.42	767.5		2146.6	803.45
			2145.61	1478.1		2420.89	767.4		2150.2	802.9
			2149.2	1432.3		2424.37	767.1		2153.8	806.25
			2152.8	1420		2427.84	765.6		2157.39	804
			2156.4	1433.1		2431.32	765		2160.99	803.25
			2159.99	1428.3		2434.79	767.5		2164.58	804.9
			2163.58	1418.8		2438.26	766.4		2168.17	803.6
			2167.17	1398.1		2441.73	768		2171.76	803
			2170.76	1377.1		2445.19	766.2		2175.35	805.1
			2174.35	1376.4		2448.66	766.4		2178.94	804.5
			2177.93	1367.5		2452.12	767.3		2182.52	800.95
			2181.51	1363.7		2455.59	767.5		2186.11	802.2
			2185.1	1354.3		2459.05	766.5		2189.69	803.85
			2188.68	1360.2		2462.5	768.6		2193.27	803
			2192.25	1356.9		2465.96	767.7		2196.85	803.2
			2195.83	1348.3		2469.42	766.3		2200.42	801.15
			2199.41	1341.4		2472.87	765.9		2204	801.7
			2202.98	1344.8		2476.32	768		2207.57	802.2
			2206.55	1342.7		2479.78	766.2		2211.14	801.25
			2210.12	1362.5		2483.22	767.2		2214.71	801.15
			2213.69	1357.6		2486.67	766.3		2218.28	802.5
			2217.26	1339.9		2490.12	768		2221.85	800.75
			2220.82	1327		2493.56	765.8		2225.41	801.35
			2224.38	1355.2		2497.01	765.4		2228.98	802.6
			2227.95	1364.3		2500.45	767.3		2232.54	802.25
			2231.51	1333.9		2503.89	767.2		2236.1	801.3
			2235.06	1344.5		2507.33	767.5		2239.66	802.8
			2238.62	1332		2510.76	765.7		2243.21	799.6
			2242.18	1338.4		2514.2	765		2246.77	800.7
			2245.73	1345.7		2517.63	767.4		2250.32	801.7
			2249.28	1345.8		2521.06	767.2		2253.87	802.55
			2252.83	1334.9		2524.49	768.1		2257.42	803.25
			2256.38	1326.3		2527.92	767.3		2260.97	802.25
			2259.93	1326.9		2531.35	766.8		2264.52	799.4
			2263.47	1315		2534.78	767.4		2268.06	799.95
			2267.01	1341.5		2538.2	766.5		2271.61	799.85
			2270.56	1352		2541.62	766.2		2275.15	800.5
			2274.1	1364.8		2545.04	769.1		2278.69	803.3
			2277.63	1343		2548.46	766.5		2282.23	799.95
			2281.17	1332.5		2551.88	766.1		2285.76	799.95
			2284.71	1336		2555.3	766.3		2289.3	799.45
			2288.24	1327.2		2558.71	766.3		2292.83	797.85
			2291.77	1333		2562.13	765.3		2296.37	799.05
			2295.3	1342.8		2565.54	765.7		2299.9	799.65
			2298.83	1334.7		2568.95	767.4		2303.42	801
			2302.36	1315.4		2572.36	766.5		2306.95	800
			2305.88	1329.8		2575.76	767.4		2310.48	800.05
			2309.41	1337		2579.17	765.4		2314	799.7
			2312.93	1354.1		2582.57	767.7		2317.52	801.2
			2316.45	1340.5		2585.98	766.9		2321.04	800.2
			2319.97	1321.9		2589.38	765.8		2324.56	802.35
			2323.49	1319.3		2592.78	768.1		2328.08	798.3
			2327	1328.3		2596.17	767.2		2331.6	800.15
			2330.52	1332.3		2599.57	766.5		2335.11	802.6
			2334.03	1319.5		2602.96	767.2		2338.62	797.7
			2337.54	1326.1		2606.36	765.2		2342.13	799.4
			2341.05	1351.3		2609.75	764.3		2345.64	800.05
			2344.56	1337.6		2613.14	765		2349.15	800.6
			2348.06	1331.7		2616.53	766.9		2352.65	799.8
			2351.57	1334.6		2619.91	765.2		2356.16	800.75
			2355.07	1315.3		2623.3	765.7		2359.66	800.7
			2358.57	1308.5		2626.68	766.9		2363.16	798.7
			2362.07	1322.6		2630.07	765.9		2366.66	799
			2365.57	1345.5		2633.45	765.5		2370.16	798.8
			2369.06	1344.4		2636.83	766.3		2373.66	799.2
			2372.56	1332.9		2640.2	766.8		2377.15	800.7
			2376.05	1333.9		2643.58	765.5		2380.64	798.65
			2379.54	1311.2		2646.95	766.9		2384.14	800.75
			2383.03	1309.6		2650.33	767.6		2387.62	800
			2386.52	1316		2653.7	767		2391.11	799.9
			2390.01	1330.5		2657.07	764.1		2394.6	800.1
			2393.49	1332.2		2660.44	765.4		2398.08	798.65
			2396.97	1322		2663.8	766.1		2401.57	798.6
			2400.46	1321.5		2667.17	769.8		2405.05	798.75
			2403.94	1320.8		2670.53	766.6		2408.53	798.3
			2407.42	1309.1		2673.89	765.9		2412.01	797.5
			2410.89	1320.8		2677.26	766.4		2415.48	799.45
			2414.37	1332.4		2680.62	767.3		2418.96	798.1
			2417.84	1339		2683.97	765.5		2422.43	798.3
			2421.31	1339.5		2687.33	767.4		2425.91	799.95
			2424.78	1318.2		2690.68	767		2429.38	799.85
			2428.25	1326.6		2694.04	765.2		2432.85	800
			2431.72	1311.4		2697.39	764		2436.31	797.6
			2435.19	1321.5		2700.74	766.1		2439.78	801.55
			2438.65	1337.8		2704.09	766.7		2443.24	800.2
			2442.11	1345.8		2707.43	766.2		2446.7	801.45
			2445.57	1332.1		2710.78	765.6		2450.17	798.45
			2449.03	1339.3		2714.12	766.4		2453.62	797.1
			2452.49	1320.7		2717.47	766.2		2457.08	798.1
			2455.95	1309.8		2720.81	766.4		2460.54	797.9
			2459.4	1320		2724.15	766.3		2463.99	798.55
			2462.85	1315.6		2727.49	765.4		2467.45	797.75
			2466.3	1320.8		2730.82	767.2		2470.9	800.45
			2469.75	1320.8		2734.16	765.2		2474.35	797.6
			2473.2	1323.2		2737.49	765.2		2477.8	796.2
			2476.65	1332.3		2740.82	765		2481.24	798.65
			2480.09	1321.9		2744.15	766.1		2484.69	796.9
			2483.54	1330.5		2747.48	766.7		2488.13	797.45
			2486.98	1331.5		2750.81	766.6		2491.57	796.9
			2490.42	1329		2754.14	766.1		2495.01	795.75
			2493.86	1335.4		2757.46	765		2498.45	798.3
			2497.3	1311.8		2760.78	763.7		2501.89	798.6
			2500.73	1315.3		2764.1	766		2505.32	800.5
			2504.16	1313.2		2767.42	766.9		2508.76	797.45
			2507.6	1325.2		2770.74	765.4		2512.19	797.5
			2511.03	1336.5		2774.06	767.9		2515.62	797.65
			2514.46	1345.7		2777.37	764.3		2519.05	797.15
			2517.88	1349.3		2780.69	766		2522.48	796.9
			2521.31	1327.7		2784	763.8		2525.9	797.1
			2524.74	1305.7		2787.31	766.2		2529.33	795.5
			2528.16	1323.1		2790.62	767.4		2532.75	797.35
			2531.58	1332.7		2793.93	765.1		2536.17	796.65
			2535	1310.2		2797.24	766.1		2539.59	797.75
			2538.42	1324		2800.54	766.9		2543.01	796.85
			2541.83	1346.9		2803.84	767.8		2546.43	797.5
			2545.25	1342		2807.15	765.9		2549.84	796.3
			2548.66	1325.8		2810.45	766		2553.26	796.85
			2552.07	1304		2813.75	766		2556.67	796.05
			2555.49	1311.8		2817.04	765.2		2560.08	796.7
			2558.89	1343.8		2820.34	765.1		2563.49	796.4
			2562.3	1343		2823.63	767.3		2566.89	796.1
			2565.71	1334.1		2826.93	765.7		2570.3	796.1
			2569.11	1333		2830.22	766.2		2573.7	794.4
			2572.51	1313.9		2833.51	764.3		2577.11	794.9
			2575.91	1319.4		2836.8	765.6		2580.51	795.4
			2579.31	1339.4		2840.09	763.8		2583.91	796.05
			2582.71	1342.3		2843.37	765		2587.31	795.8
			2586.11	1338.7		2846.65	765.8		2590.7	797.8
			2589.5	1335.8		2849.94	766.3		2594.1	796.85
			2592.9	1314.5		2853.22	767.6		2597.49	796.8
			2596.29	1339.2		2856.5	766.4		2600.88	794.4
			2599.68	1317.4		2859.78	764.3		2604.27	795.35
			2603.07	1307.4		2863.05	765.2		2607.66	795.65
			2606.45	1301.9		2866.33	765.4		2611.05	794.55
			2609.84	1318.8		2869.6	766		2614.43	795.6
			2613.22	1334.1		2872.88	764.7		2617.82	794.6
			2616.61	1328.6		2876.15	767.1		2621.2	793.45
			2619.99	1348.4		2879.42	765.7		2624.58	794.9
			2623.37	1320.4		2882.68	766		2627.96	793.6
			2626.74	1302.4		2885.95	764.8		2631.34	795.4
			2630.12	1321.2		2889.22	765.6		2634.71	793.95
			2633.5	1346.2		2892.48	766.3		2638.09	794
			2636.87	1328.4		2895.74	766.8		2641.46	792.6
			2640.24	1322.2		2899	764.9		2644.83	795.25
			2643.61	1326.2		2902.26	765.1		2648.2	796.8
			2646.98	1346.8		2905.52	766.2		2651.57	793.7
			2650.35	1338.7		2908.77	765.1		2654.94	792.85
			2653.71	1339		2912.03	766.3		2658.3	794.7
			2657.08	1314.2		2915.28	765.5		2661.67	793.65
			2660.44	1323.3		2918.53	765.7		2665.03	793.8
			2663.8	1316.2		2921.79	764.9		2668.39	794.1
			2667.16	1307.2		2925.03	765.5		2671.75	792.45
			2670.52	1322		2928.28	767.8		2675.11	793.8
			2673.87	1323.3		2931.53	765.6		2678.47	794.35
			2677.23	1339.2		2934.77	765.7		2681.82	790.45
			2680.58	1331.5		2938.02	764.9		2685.17	794.45
			2683.93	1318.7		2941.26	764.9		2688.53	792.55
			2687.28	1330		2944.5	765		2691.88	793.5
			2690.63	1337.2		2947.74	765.4		2695.22	794.35
			2693.98	1322.9		2950.97	765.6		2698.57	792.8
			2697.32	1339.4		2954.21	766		2701.92	791.5
			2700.67	1334		2957.44	766.9		2705.26	792.75
			2704.01	1329.1		2960.68	766.2		2708.6	791.95
			2707.35	1337.4		2963.91	765.2		2711.95	792.4
			2710.69	1325.5		2967.14	765.9		2715.29	792.75
			2714.03	1321.1		2970.37	766.2		2718.62	793.55
			2717.37	1310.6		2973.59	765.7		2721.96	792.85
			2720.7	1338		2976.82	766.3		2725.29	791.85
			2724.04	1329.1		2980.04	766.8		2728.63	792.7
			2727.37	1319.2		2983.27	764.2		2731.96	792
			2730.7	1325		2986.49	766.2		2735.29	791.1
			2734.03	1326.8		2989.71	767.7		2738.62	793.35
			2737.35	1348.7		2992.93	765.4		2741.95	790.8
			2740.68	1336.2		2996.15	764.5		2745.27	793.25
			2744.01	1316.5		2999.36	767.8		2748.6	790.05
			2747.33	1297.2		3002.58	765.4		2751.92	793.95
			2750.65	1333.3		3005.79	764.6		2755.24	792.05
			2753.97	1333		3009	766		2758.56	790.65
			2757.29	1336		3012.21	767.5		2761.88	791.1
			2760.6	1353		3015.42	766.3		2765.2	793.3
			2763.92	1319.9		3018.62	765.8		2768.51	789.95
			2767.23	1301.8		3021.83	766.2		2771.83	791.35
			2770.55	1320.3		3025.03	765.2		2775.14	791.9
			2773.86	1335.7		3028.24	764.4		2778.45	789.2
			2777.17	1322.1		3031.44	765.8		2781.76	792.15
			2780.48	1341		3034.64	764.9		2785.07	790.8
			2783.78	1320.9		3037.84	766.3		2788.37	794.85
			2787.09	1345.8		3041.03	765.8		2791.68	791.15
			2790.39	1341.8		3044.23	765		2794.98	789.95
			2793.69	1347.1		3047.42	764.3		2798.28	791.95
			2796.99	1320.8		3050.62	766.3		2801.59	790.8
			2800.29	1298.3		3053.81	764.4		2804.88	790.5
			2803.59	1316.6		3057	766.5		2808.18	790.55
			2806.88	1337.2		3060.19	766.8		2811.48	790.3
			2810.18	1313.5		3063.37	765.2		2814.77	790.1
			2813.47	1332		3066.56	763.7		2818.07	790.7
			2816.76	1322.6		3069.74	765.4		2821.36	790.45
			2820.05	1301.4		3072.93	766.9		2824.65	791.4
			2823.34	1315.7		3076.11	762.9		2827.94	791.7
			2826.63	1371.3		3079.29	765.7		2831.22	788.2
			2829.92	1330		3082.47	764.5		2834.51	789.45
			2833.2	1292.5		3085.64	765		2837.79	789.35
			2836.48	1294.7		3088.82	766.2		2841.07	787.55
			2839.76	1311		3092	766		2844.36	788.6
			2843.04	1320		3095.17	766.3		2847.64	788.9
			2846.32	1319.8		3098.34	766.2		2850.91	789.5
			2849.6	1312		3101.51	764.1		2854.19	791.65
			2852.87	1318.8		3104.68	763.5		2857.47	790.7
			2856.15	1308.2		3107.85	762.7		2860.74	788.8
			2859.42	1300.2		3111.01	766.7		2864.01	789.85
			2862.69	1313.7		3114.18	765.6		2867.28	787.5
			2865.96	1304.2		3117.34	766.3		2870.55	791.35
			2869.23	1310.9		3120.5	765.4		2873.82	789.45
			2872.49	1326.3		3123.66	765.1		2877.09	789.7
			2875.76	1329.8		3126.82	765.6		2880.35	786.65
			2879.02	1289.8		3129.98	766.9		2883.61	789.75
			2882.28	1291.3		3133.13	766.4		2886.88	788.6
			2885.54	1309.3		3136.29	765.3		2890.14	786.65
			2888.8	1321.6		3139.44	764.6		2893.4	786.8
			2892.06	1305.5		3142.59	763.1		2896.65	789.8
			2895.32	1314.2		3145.75	765		2899.91	788.9
			2898.57	1315.4		3148.89	765.2		2903.16	787.25
			2901.82	1322.5		3152.04	764.9		2906.42	787.15
			2905.08	1295.9		3155.19	766.2		2909.67	788.45
			2908.33	1301.7		3158.33	765.1		2912.92	786.5
			2911.58	1304.1		3161.48	766.7		2916.17	788.85
			2914.82	1303.6		3164.62	763.9		2919.42	787.25
			2918.07	1293.4		3167.76	763		2922.66	786.55
			2921.31	1298.8		3170.9	765.7		2925.91	788.25
			2924.56	1319.8		3174.04	764.6		2929.15	788.05
			2927.8	1305.1		3177.17	765.2		2932.39	785.3
			2931.04	1275.5		3180.31	765.3		2935.63	786.75
			2934.28	1291.4		3183.44	764.9		2938.87	787.25
			2937.51	1299.4		3186.58	765.1		2942.11	786.7
			2940.75	1300.3		3189.71	764.7		2945.34	786.95
			2943.98	1289.2		3192.84	763.5		2948.58	788.25
			2947.22	1261.6		3195.96	764.5		2951.81	786.95
			2950.45	1271		3199.09	768		2955.04	787.4
			2953.68	1283.2		3202.22	768		2958.27	788.45
			2956.91	1296.5		3205.34	765.5		2961.5	787.85
			2960.13	1285.3		3208.46	765.5		2964.73	786.2
			2963.36	1288.9		3211.59	765.1		2967.95	786.45
			2966.58	1277.4		3214.71	765.8		2971.18	785.2
			2969.81	1279		3217.82	764.1		2974.4	784.1
			2973.03	1270.2		3220.94	766.2		2977.62	786.15
			2976.25	1273.4		3224.06	763.8		2980.84	785.85
			2979.46	1273.2		3227.17	763.8		2984.06	786.55
			2982.68	1297.4		3230.29	765.6		2987.27	785.95
			2985.9	1282.9		3233.4	766.6		2990.49	787.65
			2989.11	1263.1		3236.51	763.8		2993.7	786.25
			2992.32	1265.8		3239.62	765.3		2996.92	786.45
			2995.53	1271.6		3242.72	765.4		3000.13	785.4
			2998.74	1277.3		3245.83	763.5		3003.34	784.95
			3001.95	1287.8		3248.94	765.8		3006.55	786.2
			3005.16	1278.8		3252.04	765.6		3009.75	784.75
			3008.36	1269.7		3255.14	766		3012.96	786.05
			3011.57	1261.8		3258.24	767.6		3016.16	784.2
			3014.77	1270.4		3261.34	766.4		3019.36	786.25
			3017.97	1285.7		3264.44	766		3022.56	786.7
			3021.17	1282.5		3267.54	763.9		3025.76	784.25
			3024.37	1275.5		3270.63	765.9		3028.96	785.1
			3027.57	1252.2		3273.73	766.4		3032.16	785.35
			3030.76	1245.2		3276.82	763.4		3035.35	786.7
			3033.96	1251		3279.91	765.7		3038.55	784.9
			3037.15	1246.3		3283	764.2		3041.74	784.5
			3040.34	1268.6		3286.09	766.8		3044.93	785.45
			3043.53	1270.8		3289.17	766.3		3048.12	782.7
			3046.72	1256.2		3292.26	764.8		3051.31	783.5
			3049.9	1263.9		3295.35	765.9		3054.5	784.15
			3053.09	1258.5		3298.43	765.5		3057.68	784.6
			3056.27	1247.3		3301.51	766.2		3060.87	783.95
			3059.46	1246.4		3304.59	765.5		3064.05	784.75
			3062.64	1256		3307.67	762.9		3067.23	783.55
			3065.82	1241.9		3310.75	767.5		3070.41	783.1
			3069	1241		3313.82	764.4		3073.59	783
			3072.17	1247		3316.9	764.6		3076.77	782.75
			3075.35	1244.3		3319.97	763.6		3079.94	782.8
			3078.52	1244		3323.04	766.2		3083.11	783.85
			3081.69	1258.7		3326.12	763.9		3086.29	782.4
			3084.87	1255.7		3329.19	765.6		3089.46	784.8
			3088.04	1249.9		3332.25	765.4		3092.63	782.15
			3091.2	1227.9		3335.32	764.2		3095.8	782.8
			3094.37	1217		3338.39	767.5		3098.96	784.35
			3097.54	1241.4		3341.45	766.8		3102.13	783
			3100.7	1244.8		3344.51	763		3105.29	782.05
			3103.86	1237.3		3347.57	763.3		3108.46	784.2
			3107.02	1236.6		3350.63	765.8		3111.62	784.05
			3110.18	1249.2		3353.69	763.6		3114.78	784
			3113.34	1231.8		3356.75	765.9		3117.94	783
			3116.5	1226.4		3359.81	765.7		3121.09	782.7
			3119.66	1240.4		3362.86	766.3		3124.25	782.95
			3122.81	1242.9		3365.92	764.9		3127.4	783.25
			3125.96	1246.7		3368.97	765.6		3130.56	781.25
			3129.11	1244.4		3372.02	765.5		3133.71	781.15
			3132.26	1226.1		3375.07	765.3		3136.86	782.35
			3135.41	1223.4		3378.12	765		3140.01	783.95
			3138.56	1243.4		3381.16	766.5		3143.15	782.95
			3141.71	1242.7		3384.21	765.9		3146.3	781.8
			3144.85	1228.9		3387.25	766.1		3149.44	781.65
			3147.99	1225.9		3390.3	763.6		3152.59	782.6
			3151.14	1208.2		3393.34	766.3		3155.73	781.15
			3154.28	1217.6		3396.38	764.7		3158.87	782.9
			3157.42	1230.4		3399.42	767.3		3162.01	781
			3160.55	1246.5		3402.45	766		3165.15	781.05
			3163.69	1211.7		3405.49	765.5		3168.28	780.65
			3166.82	1199.7		3408.52	764.4		3171.42	781.45
			3169.96	1222		3411.56	767.4		3174.55	781.4
			3173.09	1212.2		3414.59	766.6		3177.68	780
			3176.22	1207.5		3417.62	765.1		3180.81	780.75
			3179.35	1210.6		3420.65	764.4		3183.94	781.3
			3182.48	1219.7		3423.68	764.6		3187.07	781.6
			3185.6	1215.8		3426.71	764.9		3190.2	781.4
			3188.73	1215.6		3429.73	765.4		3193.32	782.7
			3191.85	1205.9		3432.76	765.7		3196.44	781.15
			3194.97	1206.3		3435.78	766.4		3199.57	780.85
			3198.1	1219.6		3438.8	766.7		3202.69	780.7
			3201.21	1198.6		3441.82	766		3205.81	779.85
			3204.33	1194.6		3444.84	766.7		3208.93	780.3
			3207.45	1193.4		3447.86	765.5		3212.04	779.45
			3210.57	1199.5		3450.87	764.7		3215.16	779.95
			3213.68	1203		3453.89	765.9		3218.27	780.75
			3216.79	1205.5		3456.9	765.2		3221.38	780
			3219.9	1221.3		3459.91	764.9		3224.5	779.85
			3223.01	1212.5		3462.93	764.5		3227.61	780.15
			3226.12	1204.5		3465.93	763.9		3230.71	779.5
			3229.23	1212.1		3468.94	766		3233.82	779.1
			3232.33	1201.5		3471.95	765.5		3236.93	779.9
			3235.44	1203.2		3474.96	765		3240.03	779.55
			3238.54	1206.9		3477.96	764.4		3243.13	779.15
			3241.64	1179.4		3480.96	766.3		3246.24	780.85
			3244.74	1179		3483.97	765.2		3249.34	778.95
			3247.84	1203.8		3486.97	765.1		3252.44	780.05
			3250.94	1199.1		3489.97	765.4		3255.53	778
			3254.04	1200.1		3492.96	766.4		3258.63	779.8
			3257.13	1206.6		3495.96	765.1		3261.72	778.6
			3260.22	1196.6		3498.96	765.9		3264.82	779.6
			3263.32	1207.7		3501.95	766.9		3267.91	778.6
			3266.41	1194.3		3504.94	765.3		3271	779.35
			3269.5	1188		3507.93	765.1		3274.09	779.15

## Sheet: Figure 2j
		C 1s								K 2p								F 1s
		B.E.(eV)	Intensity	Sum	Peak C-C sp	Peak C-C sp2	Peak C-F	Background		B.E.(eV)	Intensity	Sum	Background	Peak K-C	KF 2 P3/2	Peak KF 2 P1/2		B.E.(eV)	Intensity	Sum	Background	Peak C-F (PTFE)	Peak Semi-ionic bond	Peak KF
		290.855	6728.67		--	--	--	--		299.955	6620.29		--	--	--	--		698.905	9959.52		--	--	--	--
		290.805	6507.72		--	--	--	--		299.905	6678.41		--	--	--	--		698.855	9993.45		--	--	--	--
		290.755	6741.12		--	--	--	--		299.855	6743.1		--	--	--	--		698.805	10029.8		--	--	--	--
		290.705	6762.74		--	--	--	--		299.805	6776.1		--	--	--	--		698.755	9991.62		--	--	--	--
		290.655	6580.53		--	--	--	--		299.755	6479.32		--	--	--	--		698.705	9886.08		--	--	--	--
		290.605	6664.79		--	--	--	--		299.705	6859.57		--	--	--	--		698.655	9802.38		--	--	--	--
		290.555	6794.84		--	--	--	--		299.655	6558.77		--	--	--	--		698.605	9976.34		--	--	--	--
		290.505	6531.2		--	--	--	--		299.605	6825.56		--	--	--	--		698.555	9874.26		--	--	--	--
		290.455	6886.25		--	--	--	--		299.555	6613.25		--	--	--	--		698.505	9982.45		--	--	--	--
		290.405	6837.77		--	--	--	--		299.505	6726.47		--	--	--	--		698.455	9826.47		--	--	--	--
		290.355	6986.38		--	--	--	--		299.455	6781.89		--	--	--	--		698.405	9928.59		--	--	--	--
		290.305	6721.16		--	--	--	--		299.405	6713.66		--	--	--	--		698.355	10142.8		--	--	--	--
		290.255	6806.86		--	--	--	--		299.355	6730.59		--	--	--	--		698.305	9998.39		--	--	--	--
		290.205	6712.62		--	--	--	--		299.305	6679.97		--	--	--	--		698.255	9910.21		--	--	--	--
		290.155	6847.21		--	--	--	--		299.255	6644.65		--	--	--	--		698.205	9793.14		--	--	--	--
		290.105	7024.84		--	--	--	--		299.205	6745.79		--	--	--	--		698.155	9734.42		--	--	--	--
		290.055	6911.53		--	--	--	--		299.155	6831.27		--	--	--	--		698.105	9512.64		--	--	--	--
		290.005	6907.53		--	--	--	--		299.105	6719.93		--	--	--	--		698.055	9841.69		--	--	--	--
		289.955	6911.71		--	--	--	--		299.055	6847.23		--	--	--	--		698.005	9913.52		--	--	--	--
		289.905	7043.14		--	--	--	--		299.005	6792.94		--	--	--	--		697.955	10046.5		--	--	--	--
		289.855	6993.78		--	--	--	--		298.955	6961.74		--	--	--	--		697.905	9686.79		--	--	--	--
		289.805	6652.28		--	--	--	--		298.905	7136.13		--	--	--	--		697.855	9830.76		--	--	--	--
		289.755	6954.83		--	--	--	--		298.855	7016.92		--	--	--	--		697.805	9736.58		--	--	--	--
		289.705	6948.55		--	--	--	--		298.805	7264.57	7567.67	7264.57	7487.86	7305.92	7303.03		697.755	9869.69		--	--	--	--
		289.655	7331.67		--	--	--	--		298.755	7200.94	7580.99	7264.57	7499.62	7306.69	7303.83		697.705	9849.64		--	--	--	--
		289.605	6983.39		--	--	--	--		298.705	7384.14	7595.85	7264.6	7512.86	7307.5	7304.68		697.655	9918.95		--	--	--	--
		289.555	7047.12		--	--	--	--		298.655	7479.59	7612.39	7264.54	7527.75	7308.26	7305.47		697.605	9977.69		--	--	--	--
		289.505	6863.94		--	--	--	--		298.605	7632.44	7630.96	7264.44	7544.61	7308.99	7306.24		697.555	9850.84		--	--	--	--
		289.455	6895.52		--	--	--	--		298.555	7583.72	7651.9	7264.26	7563.79	7309.67	7306.97		697.505	9934.09		--	--	--	--
		289.405	7245.01		--	--	--	--		298.505	7524.17	7675.74	7264.11	7585.81	7310.4	7307.75		697.455	9648.07		--	--	--	--
		289.355	6990.66		--	--	--	--		298.455	7545.3	7702.94	7263.98	7611.14	7311.18	7308.58		697.405	9779.12		--	--	--	--
		289.305	6960.42		--	--	--	--		298.405	7547.52	7734.04	7263.85	7640.31	7311.98	7309.44		697.355	9754.38		--	--	--	--
		289.255	7261.7		--	--	--	--		298.355	7858.88	7769.64	7263.71	7673.92	7312.81	7310.33		697.305	9635.95		--	--	--	--
		289.205	7194.71		--	--	--	--		298.305	7943.23	7810.31	7263.42	7712.53	7313.51	7311.11		697.255	9737.54		--	--	--	--
		289.155	6918.45		--	--	--	--		298.255	7812.6	7856.95	7263.1	7757.06	7314.21	7311.88		697.205	9826.91		--	--	--	--
		289.105	7277.15		--	--	--	--		298.205	7947.78	7910.49	7262.83	7808.4	7315	7312.75		697.155	9840.07		--	--	--	--
		289.055	7311.31		--	--	--	--		298.155	8127.03	7971.8	7262.5	7867.45	7315.75	7313.6		697.105	9750.69		--	--	--	--
		289.005	7125.97		--	--	--	--		298.105	8174.38	8041.81	7262.08	7935.12	7316.46	7314.4		697.055	9719.74		--	--	--	--
		288.955	7243.94		--	--	--	--		298.055	8296.91	8121.72	7261.64	8012.61	7317.17	7315.22		697.005	9868.89		--	--	--	--
		288.905	7092.07		--	--	--	--		298.005	8269.3	8212.7	7261.14	8101.09	7317.87	7316.03		696.955	9874.9		--	--	--	--
		288.855	7248.51		--	--	--	--		297.955	8731.62	8315.94	7260.66	8201.73	7318.61	7316.9		696.905	9862.93		--	--	--	--
		288.805	7353.88	7683.18	7457.64	7523.06	7410.23	7353.88		297.905	8858.71	8432.57	7259.95	8315.69	7319.18	7317.6		696.855	9651.77		--	--	--	--
		288.755	7471.58	7694.13	7460.6	7526.98	7414.3	7353.88		297.855	8606.31	8563.9	7259.18	8444.24	7319.72	7318.29		696.805	9572.71		--	--	--	--
		288.705	7222.59	7705.62	7463.34	7530.68	7418.65	7353.53		297.805	8777.74	8711.44	7258.53	8588.91	7320.43	7319.15		696.755	9753.42		--	--	--	--
		288.655	7361.95	7718.9	7466.95	7535.27	7424.52	7353.92		297.755	8789.29	8876.35	7257.8	8750.84	7321.1	7319.99		696.705	9702.78		--	--	--	--
		288.605	7500.06	7732.97	7470.29	7539.59	7430.87	7353.9		297.705	9105.78	9059.66	7257.06	8931.07	7321.82	7320.89		696.655	9642.72		--	--	--	--
		288.555	7323.41	7748	7473.37	7543.65	7437.89	7353.46		297.655	9227.32	9262.56	7256.16	9130.76	7322.43	7321.7		696.605	9817.26		--	--	--	--
		288.505	7342.78	7765.15	7477.14	7548.41	7446.7	7353.55		297.605	9446.18	9485.83	7255.21	9350.72	7323.03	7322.51		696.555	10123.7		--	--	--	--
		288.455	7369.86	7784.05	7481.01	7553.28	7456.92	7353.58		297.555	9476.77	9730.35	7254.16	9591.78	7323.59	7323.29		696.505	9613.48		--	--	--	--
		288.405	7509.45	7804.96	7484.99	7558.25	7468.79	7353.53		297.505	9910.42	9996.94	7253.09	9854.8	7324.19	7324.14		696.455	9585.94		--	--	--	--
		288.355	7700.61	7827.8	7488.74	7562.99	7482.21	7353.07		297.455	10475.1	10285.4	7251.81	10139.5	7324.63	7324.85		696.405	9810.61		--	--	--	--
		288.305	7771.77	7852.75	7492.12	7567.36	7497.33	7352.03		297.405	10482.4	10596.1	7250.25	10446.4	7324.87	7325.37		696.355	9805.8		--	--	--	--
		288.255	7934.31	7880.51	7495.51	7571.73	7514.84	7350.79		297.355	11236.6	10928.6	7248.69	10774.8	7325.17	7325.98		696.305	9586.01		--	--	--	--
		288.205	7814.26	7911.12	7498.64	7575.83	7534.75	7349.05		297.305	11568.3	11282.1	7246.77	11124.1	7325.18	7326.31		696.255	9675.21		--	--	--	--
		288.155	7982.28	7945.86	7502.37	7580.52	7558.31	7347.67		297.255	11772.4	11655.9	7244.69	11493.6	7325.09	7326.59		696.205	9651.27		--	--	--	--
		288.105	8065.7	7984.21	7505.86	7584.95	7584.96	7345.78		297.205	12104.9	12048.3	7242.5	11881.4	7324.99	7326.87		696.155	9689.51		--	--	--	--
		288.055	8132.87	8026.83	7509.38	7589.38	7615.35	7343.64		297.155	12251.3	12457.6	7240.16	12286	7324.8	7327.1		696.105	9664.29		--	--	--	--
		288.005	8300.39	8074.2	7513.01	7593.87	7649.89	7341.29		297.105	12487.9	12881.3	7237.74	12704.7	7324.63	7327.38		696.055	9571.34		--	--	--	--
		287.955	8105.62	8126.33	7516.47	7598.15	7688.58	7338.43		297.055	13050.7	13316.5	7235.21	13134.9	7324.43	7327.67		696.005	9645.11		--	--	--	--
		287.905	8223.76	8184.74	7520.87	7603.3	7732.87	7336.15		297.005	13665.7	13760.3	7232.4	13573.2	7324.06	7327.83		695.955	9767.02		--	--	--	--
		287.855	8340.38	8248.75	7525.32	7608.41	7782.04	7333.51		296.955	14005.7	14208.3	7229.3	14015.5	7323.48	7327.84		695.905	9562.19		--	--	--	--
		287.805	8602.96	8318.69	7529.86	7613.5	7836.35	7330.51		296.905	14389.9	14657	7226.03	14458.3	7322.85	7327.84		695.855	9445.55		--	--	--	--
		287.755	8654.93	8394.38	7534.12	7618.17	7895.55	7326.73		296.855	15113.6	15101.2	7222.58	14896.4	7322.13	7327.84		695.805	9911.86		--	--	--	--
		287.705	8919.51	8476.54	7538.78	7623.05	7960.26	7322.77		296.805	15365.7	15536.3	7218.77	15325	7321.19	7327.67		695.755	9697.51		--	--	--	--
		287.655	8438.12	8564.71	7543.32	7627.53	8029.91	7318.02		296.755	15903.9	15957.3	7214.85	15739.2	7320.24	7327.59		695.705	9566.06		--	--	--	--
		287.605	8927.03	8661.01	7550.03	7633.85	8106.5	7314.69		296.705	16181.6	16358.1	7210.66	16132.8	7319.17	7327.49		695.655	9613.92		--	--	--	--
		287.555	8988.02	8762.53	7556.19	7639.16	8186.96	7309.89		296.655	16943	16733.7	7206.33	16500.7	7318.09	7327.52		695.605	9400.72		--	--	--	--
		287.505	9000.22	8870.43	7563.24	7644.76	8272.22	7304.9		296.605	17307.7	17077.4	7201.63	16836.4	7316.8	7327.48		695.555	9291.57		--	--	--	--
		287.455	9083.76	8984.46	7571.54	7650.82	8361.81	7299.85		296.555	17420.9	17384.1	7196.76	17134.5	7315.48	7327.61		695.505	9579.93		--	--	--	--
		287.405	9164.79	9104.23	7581.17	7657.17	8454.98	7294.54		296.505	17741.4	17648.6	7191.83	17389.9	7314.27	7328.1		695.455	9476.64		--	--	--	--
		287.355	9551.44	9229.19	7592.49	7663.84	8550.82	7288.98		296.455	18168.2	17865.6	7186.74	17597.1	7313.07	7328.9		695.405	9341.77		--	--	--	--
		287.305	9229.87	9358.05	7605.04	7669.96	8647.55	7282.25		296.405	18366.4	18030.9	7181.45	17751.9	7311.86	7330.05		695.355	9508.71		--	--	--	--
		287.255	9508.33	9492.55	7621.51	7677.69	8746.25	7276.45		296.355	18116.7	18141.2	7176.05	17850.9	7310.74	7331.76		695.305	9407.28		--	--	--	--
		287.205	9405.87	9630.25	7640.8	7685.28	8843.79	7269.81		296.305	18457.3	18194.8	7170.78	17892	7309.96	7334.39		695.255	9859.68		--	--	--	--
		287.155	9901.19	9772.05	7664.93	7693.94	8940.09	7263.45		296.255	18532	18190.2	7165.34	17873.9	7309.23	7337.81		695.205	9452.85		--	--	--	--
		287.105	9906.67	9915.66	7693.14	7701.94	9031.79	7255.6		296.205	18262	18128.3	7159.85	17797	7308.71	7342.33		695.155	9439.43		--	--	--	--
		287.055	9695.27	10062.4	7728.2	7710.79	9118.86	7247.72		296.155	18112	18011	7154.5	17663	7308.57	7348.39		695.105	9458.77		--	--	--	--
		287.005	9963.07	10213	7772.29	7721.25	9200.38	7240.43		296.105	17888.3	17841.4	7149.22	17474.9	7308.78	7356.18		695.055	9415.99		--	--	--	--
		286.955	10369.8	10366.2	7825.73	7731.97	9273.15	7232.33		296.055	17377.1	17623.8	7144.04	17236.4	7309.39	7366.11		695.005	9509.71		--	--	--	--
		286.905	10586.9	10522.2	7890.29	7742.68	9335.23	7222.99		296.005	17326.7	17363.2	7139.1	16952.1	7310.57	7378.73		694.955	9498.62		--	--	--	--
		286.855	10212.1	10682.4	7968.82	7754.05	9385.51	7212.98		295.955	16862.8	17065.6	7134.19	16627.5	7312.13	7394.29		694.905	9526.78		--	--	--	--
		286.805	10753.5	10850.2	8065.87	7768.05	9424.39	7204.06		295.905	16678.8	16736.8	7129.5	16268	7314.29	7413.58		694.855	9463.69		--	--	--	--
		286.755	10880.8	11025	8181.83	7782.18	9447.95	7193.5		295.855	16340.6	16383.9	7124.9	15879.6	7316.95	7437.11		694.805	9226.3		--	--	--	--
		286.705	11123.8	11210.5	8321.08	7797.94	9456.5	7182.53		295.805	15890.5	16013.1	7120.45	15468.1	7320.25	7465.72		694.755	9567.49		--	--	--	--
		286.655	11364.9	11410	8487.06	7815.39	9449.19	7170.8		295.755	15623.5	15631.1	7116.22	15038.9	7324.3	7500.35		694.705	9574.65		--	--	--	--
		286.605	11613.8	11627.5	8683.28	7834.96	9425.88	7158.32		295.705	15143.9	15244.5	7112.12	14597.8	7329.06	7541.86		694.655	9615.67		--	--	--	--
		286.555	11974.1	11867.7	8913.68	7857.25	9386.86	7145.06		295.655	14669.7	14859.5	7108.25	14149.7	7334.75	7591.46		694.605	9276.23		--	--	--	--
		286.505	12284.7	12135.7	9181.93	7882.73	9332.45	7130.69		295.605	14092.3	14482.5	7104.6	13699.9	7341.46	7650.3		694.555	9567.16		--	--	--	--
		286.455	12641	12437.2	9491.52	7912.5	9263.89	7115.35		295.555	14113.5	14119.2	7101.23	13252.6	7349.4	7719.72		694.505	9598.16		--	--	--	--
		286.405	12903.6	12778.2	9846.07	7947.73	9182.25	7098.91		295.505	13593.4	13774.8	7097.85	12811.1	7358.47	7800.86		694.455	9417.36		--	--	--	--
		286.355	13408	13164.6	10248.3	7990.22	9089.4	7081.64		295.455	13313.9	13454.9	7094.72	12379.9	7369.15	7895.31		694.405	9510.6		--	--	--	--
		286.305	13789.3	13601.7	10699.8	8041.29	8986.18	7062.81		295.405	13101.4	13164.2	7091.72	11961.4	7381.67	8004.55		694.355	9564.49		--	--	--	--
		286.255	14072.9	14095.5	11202.7	8103.83	8874.55	7042.8		295.355	12959	12907.3	7088.82	11558.7	7396.36	8129.9		694.305	9580.38		--	--	--	--
		286.205	14878.1	14650.5	11756.7	8181.06	8756.54	7021.88		295.305	12892.5	12688.1	7085.99	11173.6	7413.69	8272.83		694.255	9485.69		--	--	--	--
		286.155	15362.8	15270.4	12360	8275.26	8632.08	6998.5		295.255	12788.7	12510.4	7083.19	10807.7	7434.28	8434.78		694.205	9560.59		--	--	--	--
		286.105	16207.5	15958.5	13010.2	8391.67	8503.75	6973.61		295.205	12614.5	12377.6	7080.44	10462.7	7458.92	8616.84		694.155	9460.15		--	--	--	--
		286.055	16736.7	16716.7	13702.6	8534.56	8371.83	6946.13		295.155	12654.8	12292.5	7077.77	10139.1	7488.65	8820.32		694.105	9547.5		--	--	--	--
		286.005	17488.9	17548.3	14432.7	8711.13	8238.47	6917		295.105	12209.5	12257.8	7075.08	9837.7	7524.53	9045.71		694.055	9347.6		--	--	--	--
		285.955	18393.5	18452.2	15191.4	8927.58	8104.3	6885.54		295.055	12243.2	12275.6	7072.6	9558.67	7568.29	9293.89		694.005	9604.55		--	--	--	--
		285.905	19380.8	19428.7	15969.7	9191.82	7969.73	6851.29		295.005	12454.1	12347.7	7070.11	9301.48	7621.5	9564.97		693.955	9563.43		--	--	--	--
		285.855	20285.3	20475.1	16755.4	9512.2	7835.54	6814.01		294.955	12575.8	12475.2	7067.52	9065.92	7686.08	9858.27		693.905	9428.39		--	--	--	--
		285.805	21673	21590.1	17536.4	9898.96	7702.62	6773.92		294.905	12923.5	12659.5	7064.86	8851.09	7764.59	10173.5		693.855	9521.22		--	--	--	--
		285.755	22815.5	22769.7	18297.3	10361.5	7570.06	6729.59		294.855	13078.4	12900.7	7062.03	8656.27	7859.64	10508.9		693.805	9433.46		--	--	--	--
		285.705	23734.8	24008.8	19022	10911	7439.15	6681.72		294.805	13188.3	13199.6	7059.13	8480.42	7974.53	10862.9		693.755	9466.7		--	--	--	--
		285.655	24982.5	25304.4	19695.5	11560.1	7310.76	6630.98		294.755	13543.6	13556.4	7056.18	8322.33	8112.91	11233.5		693.705	9557.56		--	--	--	--
		285.605	26436.4	26647.6	20298.1	12318	7184.19	6576.37		294.705	13889.6	13970.1	7053.05	8180.88	8278.35	11617		693.655	9537.94		--	--	--	--
		285.555	27741.2	28031.5	20812.2	13195	7058.84	6517.27		294.655	14590	14440.7	7049.75	8054.65	8475.18	12010.3		693.605	9719.73		--	--	--	--
		285.505	29380.9	29450	21221.7	14201.4	6935.1	6454.11		294.605	14781.9	14966	7046.11	7942.34	8707.29	12408.6		693.555	9704.4		--	--	--	--
		285.455	30985.9	30892.6	21509.9	15342.6	6811.91	6385.89		294.555	15295.3	15545.1	7042.39	7842.85	8979.39	12807.6		693.505	9452.15		--	--	--	--
		285.405	32705.3	32354.4	21665.1	16625.5	6689.12	6312.69		294.505	15972.2	16175.7	7038.4	7754.74	9295.81	13202		693.455	9241.77		--	--	--	--
		285.355	33836.3	33826.9	21678.6	18050.5	6566.18	6234.15		294.455	16839.1	16854.2	7034.1	7676.86	9660.07	13585.4		693.405	9337.51		--	--	--	--
		285.305	35735.6	35308.1	21548.8	19618.8	6444.51	6152.02		294.405	17342.1	17577.2	7029.37	7607.88	10076.1	13952		693.355	9317.96		--	--	--	--
		285.255	36665.6	36792.5	21275.1	21323.9	6321.47	6063.99		294.355	18051.3	18339.3	7024.4	7546.99	10546.3	14294.8		693.305	9437.14		--	--	--	--
		285.205	38913.7	38277.8	20867.3	23156.7	6199.6	5972.93		294.305	19120.3	19134.9	7019.08	7493.08	11072.7	14607.3		693.255	9466.19		--	--	--	--
		285.155	39573.7	39757.6	20332.1	25100.7	6074.59	5874.9		294.255	19765.6	19957.5	7013.24	7445.03	11656.3	14882.6		693.205	9348.33		--	--	--	--
		285.105	41605.1	41228.4	19689	27137.9	5950.82	5774.62		294.205	20748	20798.1	7007.09	7402.28	12295.7	15114.3		693.155	9185.92		--	--	--	--
		285.055	43016.4	42677.7	18950	29240	5823.81	5668.01		294.155	21768.6	21648.6	7000.47	7363.88	12989.2	15296.4		693.105	9324.75		--	--	--	--
		285.005	43804.9	44094.5	18134	31379.2	5695.05	5556.87		294.105	22776.9	22498.1	6993.35	7329.18	13731.8	15423.8		693.055	9779.61		--	--	--	--
		284.955	45698.4	45460	17261.2	33518.8	5566.08	5443.05		294.055	23245.8	23336.6	6985.73	7297.58	14517.7	15492.8		693.005	9513.61		--	--	--	--
		284.905	46850.7	46748.6	16344.7	35617.2	5433.26	5323.27		294.005	24198.1	24154	6977.89	7268.82	15339.5	15501.5		692.955	9537.41		--	--	--	--
		284.855	47461	47931.6	15403.6	37628.8	5298.54	5199.69		293.955	25162.5	24937.7	6969.59	7242.23	16185.5	15449.1		692.905	9249.48		--	--	--	--
		284.805	48757.4	48977.2	14454	39507.8	5163.24	5073.94		293.905	26039.7	25677.2	6960.82	7217.39	17044.5	15337		692.855	9241.05		--	--	--	--
		284.755	50036.2	49846.5	13506.7	41202.6	5025.09	4943.95		293.855	26737.2	26359.9	6951.62	7194.03	17901.1	15168.1		692.805	9406.95		--	--	--	--
		284.705	49892.2	50498.2	12574.3	42659.5	4883.94	4809.77		293.805	27106.6	26974.2	6942.08	7171.93	18739.6	14946.9		692.755	9522.66		--	--	--	--
		284.655	51041.7	50897.9	11670	43835.3	4743.8	4675.62		293.755	27732.1	27507.9	6932.35	7151.01	19542.8	14678.7		692.705	9502.28		--	--	--	--
		284.605	50736.5	51004.9	10799.1	44680.4	4600.7	4537.64		293.705	27953.9	27947.1	6922.32	7130.93	20290.6	14370.1		692.655	9674.22		--	--	--	--
		284.555	50428	50794.5	9971.7	45164.3	4458.8	4400.17		293.655	28618.4	28279.1	6912.18	7111.72	20964.3	14027.5		692.605	9520.57		--	--	--	--
		284.505	50634.1	50247.1	9192.14	45263.3	4318.01	4263.21		293.605	28969.5	28490.2	6901.71	7093.02	21542.8	13657.8		692.555	9391.18		--	--	--	--
		284.455	49571.9	49355.4	8462.66	44966.5	4176.69	4125.22		293.555	28736	28568.6	6891.07	7074.85	22008.1	13267.7		692.505	9194.02		--	--	--	--
		284.405	48618.2	48129.9	7787.8	44283.5	4038.53	3989.98		293.505	28080.5	28504.2	6880.54	7057.38	22344.2	12863.7		692.455	9345.77		--	--	--	--
		284.355	46997.4	46592.7	7168.11	43235.8	3903.16	3857.19		293.455	27609.7	28290.6	6870.31	7040.76	22537.8	12452.6		692.405	9381.71		--	--	--	--
		284.305	44933	44777.9	6604.24	41858.8	3772.5	3728.81		293.405	27876.9	27925	6860.31	7024.8	22581.4	12039.4		692.355	9328.95		--	--	--	--
		284.255	43130.2	42726.4	6095.4	40195.6	3647.84	3606.2		293.355	27098.2	27410.3	6850.18	7009.11	22472.3	11629.3		692.305	9486.16		--	--	--	--
		284.205	40831.8	40485.6	5638.6	38295.8	3528.38	3488.59		293.305	25980.8	26755.4	6840.42	6994.13	22215.1	11227.1		692.255	9507.11		--	--	--	--
		284.155	38587.3	38102.4	5231.7	36210	3415.58	3377.47		293.255	26147.9	25973.3	6831.19	6979.99	21819	10836.6		692.205	9586.32		--	--	--	--
		284.105	35997.1	35626.9	4871.33	33991.7	3309.27	3272.7		293.205	24855	25081.6	6821.87	6966.03	21298.2	10461.1		692.155	9494.53		--	--	--	--
		284.055	32754.1	33104.1	4554.52	31689.7	3210.48	3175.32		293.155	24128.5	24100	6813.17	6952.94	20669.8	10103.5		692.105	9643.77		--	--	--	--
		284.005	30446.3	30576.6	4279.31	29350.8	3121.15	3087.3		293.105	23067.7	23050.7	6804.82	6940.42	19953.8	9766.14		692.055	9482.94		--	--	--	--
		283.955	27628.3	28082.5	4039.35	27016.5	3038.51	3005.89		293.055	22275.8	21954.8	6796.98	6928.6	19169.8	9450.4		692.005	9402.59		--	--	--	--
		283.905	25854.1	25653.9	3832.35	24722.7	2964.1	2932.62		293.005	20511.7	20832.1	6789.52	6917.34	18336.7	9157.04		691.955	9460.13		--	--	--	--
		283.855	23112.4	23318.9	3651.99	22500.9	2894.82	2864.41		292.955	20051.9	19703.7	6782.9	6907.1	17475	8887.36		691.905	9473.24		--	--	--	--
		283.805	20512.9	21102.4	3497.95	20379.2	2833.55	2804.16		292.905	18290.6	18585	6776.5	6897.24	16600.2	8640.48		691.855	9543.88		--	--	--	--
		283.755	18340.7	19021.2	3366.95	18377.3	2779.89	2751.46		292.855	17726.7	17493.3	6770.95	6888.37	15729.9	8416.98		691.805	9373.69		--	--	--	--
		283.705	17013.3	17089.9	3255.34	16512.1	2732.6	2705.08		292.805	16404.6	16440.6	6765.67	6879.91	14876.6	8215.44		691.755	9520.56		--	--	--	--
		283.655	14980.3	15312.3	3158.35	14789.8	2689.16	2662.5		292.755	15470.3	15437.4	6761.02	6872.2	14052	8035.19		691.705	9722.83		--	--	--	--
		283.605	13539.6	13697	3076.26	13220.8	2651.68	2625.84		292.705	14969.9	14493.1	6756.82	6865.07	13266.6	7875.1		691.655	9453.85		--	--	--	--
		283.555	12340.9	12241.5	3005.67	11804.1	2618.42	2593.37		292.655	14078.7	13612.9	6752.86	6858.3	12526.9	7733.44		691.605	9373.97	9661.82	9373.97	9574.81	9453.52	9381.43
		283.505	11334.6	10941.1	2944.52	10536.7	2588.67	2564.36		292.605	13166.1	12802	6749.33	6852.06	11839.4	7609.17		691.555	9545.69	9669.99	9373.97	9581.31	9455.08	9381.53
		283.455	10185.6	9791.19	2891.15	9414.71	2561.86	2538.27		292.555	12294.8	12062	6746.23	6846.35	11207.4	7500.72		691.505	9680.78	9678.61	9373.92	9588.2	9456.66	9381.58
		283.405	8839.63	8782.46	2845.04	8430.02	2538.41	2515.51		292.505	11530.8	11393.1	6743.56	6841.17	10632.5	7406.55		691.455	9606.11	9687.76	9373.83	9595.56	9458.26	9381.6
		283.355	8056.99	7906.98	2806.06	7575.35	2518.94	2496.69		292.455	11021.7	10794.6	6741.25	6836.44	10115.4	7325.26		691.405	9626.04	9697.59	9373.76	9603.52	9459.96	9381.64
		283.305	7404.66	7151.54	2771.92	6838.14	2501.77	2480.14		292.405	10225.2	10263.4	6739.18	6832.05	9654.48	7255.23		691.355	9567.73	9708.16	9373.69	9612.14	9461.73	9381.67
		283.255	6604.28	6503.94	2741.75	6206.65	2486.51	2465.49		292.355	9649.67	9796.61	6737.5	6828.12	9248.16	7195.33		691.305	9734.76	9719.61	9373.63	9621.55	9463.59	9381.72
		283.205	6148.31	5953.76	2715.62	5670.87	2473.62	2453.18		292.305	9491.17	9389.56	6736.1	6824.55	8893.02	7144.19		691.255	9924.52	9731.97	9373.52	9631.78	9465.51	9381.73
		283.155	5874.59	5487.9	2692.19	5218	2462.07	2442.18		292.255	8900.62	9037	6734.77	6821.13	8584.98	7100.44		691.205	9928.5	9745.4	9373.36	9642.98	9467.46	9381.68
		283.105	5397.23	5095.49	2670.7	4837.4	2451.33	2431.97		292.205	8801.11	8734.44	6733.73	6818.07	8320.52	7063.3		691.155	9744.34	9760.12	9373.2	9655.35	9469.52	9381.64
		283.055	4943.66	4766.66	2651.55	4519.4	2441.99	2423.14		292.155	8442.17	8476.01	6732.73	6815.12	8094.78	7031.57		691.105	9795.64	9776.37	9373.09	9669.14	9471.76	9381.65
		283.005	4739.07	4491.9	2634.53	4254.64	2434	2415.64		292.105	8087.14	8256.99	6731.9	6812.42	7903.79	7004.6		691.055	9683.17	9794.35	9372.96	9684.52	9474.11	9381.65
		282.955	4268.85	4262.42	2618.8	4034.45	2426.62	2408.73		292.055	7797.13	8072.22	6731.25	6809.94	7743.14	6981.64		691.005	9782.51	9814.31	9372.87	9701.73	9476.64	9381.68
		282.905	4286.63	4071.36	2605.05	3852.08	2420.63	2403.19		292.005	7761.82	7916.92	6730.74	6807.67	7608.68	6962.04		690.955	9759.84	9836.51	9372.75	9721.02	9479.3	9381.69
		282.855	3997.03	3911.09	2591.75	3699.93	2414.59	2397.59		291.955	7487.76	7786.85	6730.24	6805.47	7496.69	6945.16		690.905	9799.41	9861.31	9372.64	9742.75	9482.13	9381.71
		282.805	3745.08	3776.9	2579.76	3573.39	2409.41	2392.83		291.905	7181.13	7678.08	6729.87	6803.45	7403.72	6930.65		690.855	9882.23	9889.09	9372.51	9767.25	9485.15	9381.72
		282.755	3603.29	3663.97	2568.93	3467.68	2404.97	2388.8		291.855	7186.35	7587.31	6729.66	6801.64	7326.82	6918.16		690.805	10090.8	9920.3	9372.36	9794.98	9488.35	9381.7
		282.705	3445.25	3568.24	2558.89	3378.76	2400.97	2385.19		291.805	7141.56	7511.31	6729.44	6799.88	7263.1	6907.21		690.755	9853.42	9955.31	9372.15	9826.27	9491.71	9381.63
		282.655	3271.94	3486.43	2549.66	3303.41	2397.44	2382.04		291.755	7093.94	7447.48	6729.24	6798.19	7210.22	6897.54		690.705	9983.97	9994.81	9372.01	9861.8	9495.39	9381.63
		282.605	3135.05	3416.08	2541.24	3239.19	2394.42	2379.39		291.705	6818.73	7393.67	6729.06	6796.56	7166.26	6888.97		690.655	9964.88	10039.3	9371.83	9902.05	9499.31	9381.6
		282.555	3084.25	3354.92	2533.53	3183.85	2391.82	2377.14		291.655	6862	7348.09	6729.02	6795.11	7129.62	6881.4		690.605	10198.2	10089.5	9371.65	9947.67	9503.54	9381.58
		282.505	3232.44	3300.97	2526.23	3135.44	2389.38	2375.04		291.605	6777.51	7309.11	6728.95	6793.69	7098.78	6874.54		690.555	10235.4	10146	9371.41	9999.34	9508.03	9381.49
		282.455	3100.01	3252.38	2518.73	3092.11	2386.5	2372.49		291.555	7004.38	7275.49	6728.93	6792.35	7072.66	6868.34		690.505	10316.2	10209.7	9371.16	10057.7	9512.87	9381.39
		282.405	3125.63	3208.84	2511.86	3053.61	2384.02	2370.32		291.505	6763.35	7246.06	6728.8	6790.94	7050.17	6862.55		690.455	10516.2	10281.3	9370.88	10123.7	9518.09	9381.27
		282.355	3120.66	3169.13	2505.13	3018.68	2381.46	2368.07		291.455	6745.02	7220.25	6728.78	6789.68	7030.82	6857.31		690.405	10225.5	10361.8	9370.54	10198.1	9523.68	9381.1
		282.305	3084.51	3132.63	2498.61	2986.76	2378.93	2365.83		291.405	6724.72	7197.27	6728.77	6788.46	7013.89	6852.46		690.355	10428.4	10452.1	9370.29	10281.9	9529.83	9381.01
		282.255	2938.14	3098.93	2492.39	2957.43	2376.5	2363.69		291.355	6724.94	7176.62	6728.77	6787.29	6998.93	6847.95		690.305	10424.4	10553.4	9369.98	10376	9536.45	9380.88
		282.205	2960.24	3067.99	2486.78	2930.66	2374.51	2361.99		291.305	6962.49	7157.88	6728.78	6786.16	6985.55	6843.72		690.255	10804.1	10666.5	9369.67	10481.4	9543.64	9380.74
		282.155	2879.92	3038.95	2481.27	2905.62	2372.47	2360.2		291.255	6636.31	7140.59	6728.66	6784.94	6973.35	6839.63		690.205	10616.4	10792.3	9369.25	10599	9551.32	9380.5
		282.105	2868.66	3011.91	2476.16	2882.41	2370.66	2358.66		291.205	6657.29	7124.81	6728.71	6783.91	6962.39	6835.92		690.155	10880	10932.2	9368.88	10729.9	9559.74	9380.32
		282.055	2755.61	2986.45	2471.23	2860.61	2368.89	2357.14		291.155	6590.11	7110.13	6728.74	6782.91	6952.31	6832.41		690.105	11066.9	11087.1	9368.43	10875.1	9568.81	9380.06
		282.005	2794.45	2962.69	2466.78	2840.36	2367.46	2355.95		291.105	6728.81	7096.48	6728.81	6781.96	6943.04	6829.11		690.055	11503.2	11258.4	9367.93	11035.9	9578.62	9379.76
		281.955	2575.96	2940.08	2462.34	2821.12	2365.92	2354.65		--								690.005	11426.2	11446.6	9367.31	11212.7	9589.16	9379.33
		281.905	2614.51	2919.25	2458.68	2803.52	2365.03	2353.99		--								689.955	11433.9	11653.1	9366.7	11406.9	9600.65	9378.93
		281.855	2836.24	2899.36	2455.03	2786.73	2364.03	2353.22		--								689.905	11722.5	11878.7	9366.09	11619.2	9613.15	9378.53
		281.805	2581.45	2879.78	2450.83	2770.13	2362.38	2351.78		--								689.855	11937.9	12124.2	9365.4	11850.4	9626.64	9378.05
		281.755	2449.81	2861.84	2447.49	2755.06	2361.48	2351.09		--								689.805	12414.4	12390.8	9364.64	12101.3	9641.25	9377.51
		281.705	2394.41	2845.14	2444.65	2741.11	2360.99	2350.8		--								689.755	12515.8	12678.2	9363.74	12371.9	9656.95	9376.84
		281.655	2533.95	2829.38	2442.07	2727.99	2360.66	2350.67		--								689.705	12892.1	12987.3	9362.81	12662.8	9673.97	9376.15
		281.605	2517.81	2813.93	2439.17	2715.09	2359.92	2350.13		--								689.655	13310.4	13318.1	9361.77	12974	9692.31	9375.35
		281.555	2452.35	2799.22	2436.41	2702.84	2359.24	2349.63		--								689.605	13658.2	13670.8	9360.61	13305.6	9712.06	9374.43
		281.505	2608.37	2785.34	2433.92	2691.32	2358.75	2349.32		--								689.555	14059.9	14045.5	9359.35	13657.5	9733.37	9373.42
		281.455	2561.23	2771.6	2431.04	2679.86	2357.8	2348.55		--								689.505	14282.2	14440.9	9357.97	14028.2	9756.27	9372.29
		281.405	2497.01	2758.57	2428.39	2669.02	2357	2347.92		--								689.455	14800.3	14856.5	9356.52	14417.4	9780.96	9371.11
		281.355	2356.76	2746.26	2425.99	2658.83	2356.39	2347.47		--								689.405	15357.4	15291.2	9354.91	14823.8	9807.44	9369.78
		281.305	2418.87	2734.88	2424.08	2649.49	2356.2	2347.45		--								689.355	15884.9	15743.6	9353.15	15245.7	9835.83	9368.29
		281.255	2353.42	2723.78	2422.05	2640.37	2355.83	2347.23		--								689.305	16379.4	16212.5	9351.22	15682	9866.28	9366.66
		281.205	2464.48	2713.34	2420.28	2631.84	2355.65	2347.22		--								689.255	16702.8	16694.9	9349.15	16129.5	9898.83	9364.89
		281.155	2412.21	2702.98	2418.24	2623.32	2355.16	2346.87		--								689.205	17503.1	17188.8	9346.99	16586.1	9933.69	9363.03
		281.105	2413.47	2693.19	2416.41	2615.31	2354.82	2346.67		--								689.155	18046.4	17691.5	9344.59	17048.9	9970.83	9360.94
		281.055	2485.21	2683.78	2414.63	2607.62	2354.47	2346.47		--								689.105	18033.2	18200	9342.03	17514.9	10010.4	9358.7
		281.005	2441.58	2674.51	2412.69	2600.02	2353.92	2346.06		--								689.055	18814.6	18711.8	9339.47	17981.4	10052.8	9356.48
		280.955	2259.21	2665.72	2410.93	2592.84	2353.51	2345.78		--								689.005	19303.2	19221.7	9336.68	18443.3	10097.8	9354.03
		280.905	2280.33	2657.79	2409.76	2586.47	2353.63	2346.03		--								688.955	19868.8	19726.6	9333.75	18897.1	10145.5	9351.45
		280.855	2346.23	2650.11	2408.57	2580.3	2353.7	2346.23		--								688.905	19830.5	20222.2	9330.65	19338.7	10196.1	9348.72
		--								--								688.855	20507.7	20704.4	9327.56	19763.7	10249.9	9346
		--								--								688.805	20954.4	21169	9324.26	20167.8	10306.7	9343.1
		--								--								688.755	21640.8	21610.3	9320.84	20545.4	10366.6	9340.08
		--								--								688.705	22090.1	22024.2	9317.22	20892.1	10429.6	9336.86
		--								--								688.655	22395.7	22406	9313.45	21203.5	10495.9	9333.53
		--								--								688.605	22899.7	22751.6	9309.6	21475.1	10565.5	9330.12
		--								--								688.555	23228.8	23057	9305.6	21703	10638.6	9326.58
		--								--								688.505	23597.7	23318	9301.51	21883.1	10714.9	9322.94
		--								--								688.455	23467.7	23531.9	9297.3	22012.6	10794.6	9319.22
		--								--								688.405	23489.7	23696.6	9293.13	22089.5	10877.8	9315.55
		--								--								688.355	24286.4	23810.6	9288.95	22112.2	10964.5	9311.89
		--								--								688.305	23852.2	23873.3	9284.53	22080	11054.3	9308.02
		--								--								688.255	23889.6	23885.2	9280.25	21993.9	11147.5	9304.28
		--								--								688.205	23450.8	23847.6	9275.94	21855	11243.9	9300.56
		--								--								688.155	23825.9	23762.9	9271.77	21665.9	11343.5	9296.98
		--								--								688.105	23861.7	23633.6	9267.49	21429.3	11446	9293.32
		--								--								688.055	23734.1	23463.3	9263.19	21148.5	11551.4	9289.66
		--								--								688.005	23084.9	23256.1	9258.93	20828.5	11659.4	9286.07
		--								--								687.955	22903.1	23016.5	9254.86	20473.6	11770	9282.69
		--								--								687.905	22563.7	22748.6	9250.85	20088.1	11882.8	9279.39
		--								--								687.855	21941.1	22457	9246.93	19676.9	11997.7	9276.21
		--								--								687.805	21867.3	22145.8	9243.19	19244.2	12114.6	9273.25
		--								--								687.755	21620.7	21819.9	9239.48	18795.7	12232.9	9270.33
		--								--								687.705	21449.5	21483.2	9235.83	18335.1	12352.2	9267.52
		--								--								687.655	21240.9	21139.5	9232.24	17866.8	12472.4	9264.8
		--								--								687.605	20641.6	20792.6	9228.7	17394.7	12593.1	9262.17
		--								--								687.555	20206.1	20445.4	9225.34	16922.2	12714.1	9259.75
		--								--								687.505	20288.4	20101.8	9222.11	16453.8	12834.6	9257.51
		--								--								687.455	19904.8	19763.9	9218.85	15992	12954.4	9255.27
		--								--								687.405	19666.3	19434.3	9215.71	15539.5	13073	9253.2
		--								--								687.355	19403.8	19114.9	9212.63	15098.9	13190	9251.25
		--								--								687.305	19131.3	18807.2	9209.63	14671.9	13305.1	9249.43
		--								--								687.255	18705.1	18513	9206.71	14261.3	13417.4	9247.75
		--								--								687.205	18276.3	18233.3	9203.91	13868.1	13526.7	9246.25
		--								--								687.155	17876.3	17968.6	9201.24	13493.6	13632.5	9244.95
		--								--								687.105	17717.4	17719.4	9198.69	13138.6	13734.3	9243.84
		--								--								687.055	17383.1	17485.3	9196.18	12803.3	13831.5	9242.86
		--								--								687.005	17114	17267	9193.77	12489	13923.5	9242.08
		--								--								686.955	17423.5	17063.5	9191.44	12195.1	14009.9	9241.48
		--								--								686.905	17061.4	16874.3	9189.02	11921.5	14089.9	9240.92
		--								--								686.855	16829	16698.7	9186.7	11668.1	14163.4	9240.6
		--								--								686.805	16381.1	16535.5	9184.45	11434	14229.9	9240.52
		--								--								686.755	16614.9	16384.2	9182.33	11219.3	14288.9	9240.77
		--								--								686.705	16063.9	16243.3	9180.15	11022.6	14339.8	9241.17
		--								--								686.655	16294.2	16111.7	9178.12	10843.4	14382.5	9242.01
		--								--								686.605	15749.9	15988.1	9176.02	10680.5	14416.5	9243.09
		--								--								686.555	16002.4	15871.4	9174.09	10532.9	14441.9	9244.71
		--								--								686.505	16143.4	15760.4	9172.08	10399.8	14458.1	9246.7
		--								--								686.455	15499.6	15654.1	9170.03	10280	14465	9249.19
		--								--								686.405	15264.7	15551.6	9168.16	10172.7	14462.8	9252.49
		--								--								686.355	15230.4	15452	9166.37	10076.7	14451.4	9256.61
		--								--								686.305	15161.8	15354.2	9164.59	9990.87	14430.8	9261.64
		--								--								686.255	15143.6	15257.8	9162.82	9914.54	14401.2	9267.73
		--								--								686.205	14946.8	15162.3	9161.06	9846.66	14362.7	9275.04
		--								--								686.155	14781.2	15067.2	9159.36	9786.41	14315.7	9283.85
		--								--								686.105	15039	14972.3	9157.7	9733	14260.4	9294.38
		--								--								686.055	14837.9	14877.3	9155.97	9685.51	14197	9306.79
		--								--								686.005	14863.6	14782.5	9154.3	9643.49	14126.1	9321.47
		--								--								685.955	14763.6	14687.8	9152.62	9606.2	14048.2	9338.68
		--								--								685.905	14508.6	14593.6	9150.97	9573.11	13963.6	9358.84
		--								--								685.855	14603	14500.2	9149.39	9543.75	13872.9	9382.34
		--								--								685.805	14335.9	14407.9	9147.78	9517.52	13776.4	9409.53
		--								--								685.755	14236.7	14317.5	9146.26	9494.2	13675	9440.87
		--								--								685.705	14351.6	14229.5	9144.76	9473.33	13568.9	9476.77
		--								--								685.655	14202.4	14144.3	9143.23	9454.52	13458.6	9517.61
		--								--								685.605	14209.3	14062.8	9141.74	9437.58	13344.8	9563.9
		--								--								685.555	13805.6	13985.5	9140.24	9422.19	13227.7	9616.09
		--								--								685.505	13954.4	13913.4	9138.87	9408.3	13108.3	9674.56
		--								--								685.455	13821.3	13846.9	9137.45	9395.54	12986.6	9739.57
		--								--								685.405	13862.2	13786.6	9136.08	9383.84	12863.4	9811.52
		--								--								685.355	13939.3	13733.2	9134.68	9373	12738.9	9890.61
		--								--								685.305	13939.4	13686.9	9133.27	9362.9	12613.5	9977.08
		--								--								685.255	13808.3	13648.5	9131.85	9353.47	12487.9	10070.8
		--								--								685.205	13686	13617.9	9130.48	9344.65	12362.3	10171.9
		--								--								685.155	13793.8	13595.5	9129.14	9336.37	12237.3	10280.2
		--								--								685.105	13672.1	13581.2	9127.76	9328.51	12112.9	10395.3
		--								--								685.055	13476.3	13574.8	9126.43	9321.07	11989.6	10517
		--								--								685.005	13402.9	13576	9125.15	9314.03	11867.9	10644.3
		--								--								684.955	13575.8	13584.2	9123.89	9307.34	11747.9	10776.7
		--								--								684.905	13612.4	13598.7	9122.58	9300.86	11629.9	10913.1
		--								--								684.855	13537	13618.7	9121.26	9294.64	11514.1	11052.5
		--																684.805	13834.5	13643.1	9119.95	9288.65	11400.6	11193.8
		--																684.755	13487.1	13670.6	9118.57	9282.79	11289.8	11335.1
		--																684.705	13628.8	13699.9	9117.28	9277.23	11182	11475.2
		--																684.655	13718.7	13729.3	9115.95	9271.8	11077.1	11612.4
		--																684.605	13836.5	13757.2	9114.6	9266.51	10975.2	11744.7
		--																684.555	13750.5	13781.7	9113.21	9261.34	10876.5	11870.4
		--																684.505	13705.1	13801	9111.84	9256.34	10781.1	11987.2
		--																684.455	13780.3	13813	9110.49	9251.49	10689.2	12093.3
		--																684.405	13725.1	13815.9	9109.12	9246.74	10600.7	12186.7
		--																684.355	13854.5	13807.9	9107.76	9242.13	10515.7	12265.6
		--																684.305	13967	13787	9106.36	9237.59	10434	12328.2
		--																684.255	13651.7	13752.1	9104.93	9233.14	10355.8	12373
		--																684.205	13613	13702	9103.59	9228.87	10281.2	12399.1
		--																684.155	13386.8	13636.1	9102.27	9224.72	10210.1	12405.8
		--																684.105	13613.6	13554	9101	9220.73	10142.4	12392.9
		--																684.055	13446.1	13455.9	9099.68	9216.75	10077.9	12360.6
		--																684.005	13427.5	13342.6	9098.4	9212.91	10016.8	12309.7
		--																683.955	13318.7	13215.2	9097.12	9209.17	9958.9	12241.4
		--																683.905	13115.3	13075.1	9095.88	9205.52	9904.15	12157.2
		--																683.855	12733.9	12923.9	9094.7	9202.02	9852.5	12058.7
		--																683.805	12787	12763.2	9093.62	9198.7	9803.83	11947.9
		--																683.755	12833.6	12595.3	9092.54	9195.43	9758.03	11826.9
		--																683.705	12532.9	12421.8	9091.44	9192.22	9714.94	11697.5
		--																683.655	12259.5	12244.7	9090.42	9189.15	9674.56	11561.8
		--																683.605	11798.3	12065.7	9089.49	9186.23	9636.77	11421.7
		--																683.555	12113.2	11886.5	9088.69	9183.5	9601.47	11279
		--																683.505	11715.3	11708.8	9087.8	9180.74	9568.4	11135.3
		--																683.455	11296.6	11534	9087.03	9178.14	9537.61	10992.3
		--																683.405	11451.5	11363.4	9086.38	9175.73	9509.01	10851.4
		--																683.355	11201.9	11197.9	9085.68	9173.31	9482.3	10713.7
		--																683.305	11285.9	11038.5	9085.06	9171.02	9457.48	10580.1
		--																683.255	10998.2	10886.1	9084.41	9168.75	9434.4	10451.8
		--																683.205	10653.5	10741.5	9083.85	9166.61	9413.03	10329.5
		--																683.155	10683.5	10605	9083.39	9164.62	9393.29	10213.8
		--																683.105	10632.1	10476.8	9082.92	9162.65	9374.97	10105
		--																683.055	10620.7	10357.1	9082.46	9160.75	9357.98	10003.3
		--																683.005	10289.1	10246.2	9082.01	9158.88	9342.26	9909.08
		--																682.955	10101.2	10143.9	9081.65	9157.15	9327.8	9822.29
		--																682.905	10188.7	10050.1	9081.35	9155.51	9314.47	9742.84
		--																682.855	9891.1	9964.41	9081.03	9153.88	9302.11	9670.47
		--																682.805	9734.13	9886.5	9080.79	9152.37	9290.75	9604.95
		--																682.755	9652.5	9816.15	9080.6	9150.94	9280.31	9546.1
		--																682.705	9798.61	9752.81	9080.43	9149.57	9270.67	9493.42
		--																682.655	9500.97	9695.93	9080.22	9148.18	9261.73	9446.45
		--																682.605	9526.97	9645.16	9080.09	9146.91	9253.54	9404.9
		--																682.555	9436.91	9599.88	9079.96	9145.66	9245.94	9368.19
		--																682.505	9384.49	9559.72	9079.85	9144.47	9238.95	9336.01
		--																682.455	9236.32	9524.14	9079.77	9143.31	9232.49	9307.86
		--																682.405	9468.17	9492.7	9079.72	9142.23	9226.55	9283.36
		--																682.355	9348.55	9464.87	9079.6	9141.1	9220.97	9262
		--																682.305	9359.26	9440.29	9079.53	9140.03	9215.81	9243.5
		--																682.255	9279.77	9418.62	9079.44	9138.99	9211.02	9227.5
		--																682.205	9093.67	9399.5	9079.39	9137.99	9206.58	9213.7
		--																682.155	9352.17	9382.63	9079.38	9137.06	9202.5	9201.83
		--																682.105	9257.91	9367.61	9079.3	9136.08	9198.61	9191.52
		--																682.055	9079.77	9354.27	9079.25	9135.15	9195	9182.62
		--																682.005	9012.23	9342.44	9079.25	9134.3	9191.67	9174.98
		--																681.955	8932.59	9331.87	9079.27	9133.48	9188.56	9168.37
		--																681.905	9131.92	9322.38	9079.31	9132.7	9185.67	9162.64
		--																681.855	9030.78	9313.76	9079.3	9131.88	9182.89	9157.58
		--																681.805	9079.31	9305.94	9079.31	9131.11	9180.29	9153.16
		--																681.755	9090.79		--	--	--	--
		--																681.705	9104.43		--	--	--	--
		--																681.655	8814.48		--	--	--	--
		--																681.605	8966.62		--	--	--	--
		--																681.555	9061.26		--	--	--	--
		--																681.505	8907.41		--	--	--	--
		--																681.455	8992.93		--	--	--	--
		--																681.405	8760.53		--	--	--	--
		--																681.355	8927.83		--	--	--	--
		--																681.305	8682.25		--	--	--	--
		--																681.255	8769.62		--	--	--	--
		--																681.205	9015.96		--	--	--	--
		--																681.155	8841.64		--	--	--	--
		--																681.105	8765.72		--	--	--	--
		--																681.055	8832.22		--	--	--	--
		--																681.005	8846.48		--	--	--	--
		--																680.955	9004.75		--	--	--	--
		--																680.905	8795.09		--	--	--	--
		--																680.855	8785.34		--	--	--	--
		--																680.805	8603.54		--	--	--	--
		--																680.755	8648.99		--	--	--	--
		--																680.705	8615.3		--	--	--	--
		--																680.655	8700.6		--	--	--	--
		--																680.605	8896.34		--	--	--	--
		--																680.555	8746.87		--	--	--	--
		--																680.505	8692.91		--	--	--	--
		--																680.455	8790.03		--	--	--	--
		--																680.405	8758.33		--	--	--	--
		--																680.355	8794.36		--	--	--	--
		--																680.305	8646.17		--	--	--	--
		--																680.255	8622.87		--	--	--	--
		--																680.205	8952.39		--	--	--	--
		--																680.155	8741.14		--	--	--	--
		--																680.105	8763.36		--	--	--	--
		--																680.055	8805.29		--	--	--	--
		--																680.005	8828.28		--	--	--	--
		--																679.955	9034.37		--	--	--	--
		--																679.905	8786.1		--	--	--	--
		--																679.855	8881.98		--	--	--	--
		--																679.805	8853.39		--	--	--	--
		--																679.755	8785.18		--	--	--	--
		--																679.705	8868.47		--	--	--	--
		--																679.655	8926.49		--	--	--	--
		--																679.605	8771.73		--	--	--	--
		--																679.555	8579.66		--	--	--	--
		--																679.505	8698.13		--	--	--	--
		--																679.455	8781.52		--	--	--	--
		--																679.405	8897.72		--	--	--	--
		--																679.355	9078.44		--	--	--	--
		--																679.305	8757.79		--	--	--	--
		--																679.255	8935.91		--	--	--	--
		--																679.205	8902.23		--	--	--	--
		--																679.155	8796.31		--	--	--	--
		--																679.105	8652.67		--	--	--	--
		--																679.055	8743.41		--	--	--	--
		--																679.005	8681.98		--	--	--	--
		--																678.955	8706.95		--	--	--	--
		--																678.905	8780.57		--	--	--	--

## Sheet: Figure 3a
		Acrylic adhesive			pristine K			CCPP
		strain (%)	stress (KPa)		strain (%)	stress (KPa)		strain (%)	stress (KPa)
		0	0		0.08	46.751		0.088	96.004
		0	0.574		0.226	85.079		0.284	166.303
		0	0.821		0.254	124.205		0.314	239.198
		0	1.095		0.295	164.421		0.352	313.943
		0	1.181		0.332	185.532		0.387	355.051
		0	1.523		0.373	200.673		0.418	387.363
		0.037	1.759		0.419	205.525		0.652	406.349
		0.183	1.928		0.631	211.877		0.682	425.447
		0.217	2.127		0.673	217.217		0.718	442.883
		0.251	2.361		0.709	221.412		0.75	460.556
		0.284	2.488		0.751	226.153		0.788	478.268
		0.32	2.481		0.787	230.805		0.819	485.319
		0.353	2.69		0.831	232.595		0.856	492.175
		0.389	2.686		0.871	234.893		0.888	499.217
		0.422	2.728		0.907	237.606		0.925	505.689
		0.458	2.803		0.95	239.134		0.957	511.542
		0.492	2.895		0.985	239.855		0.994	517.813
		0.527	2.965		1.028	241.174		1.031	523.897
		0.561	3.057		1.063	242.09		1.062	529.96
		0.594	3.234		1.105	242.915		1.098	535.953
		0.634	3.207		1.141	244.678		1.136	542.143
		0.671	3.272		1.191	246.782		1.166	546.916
		0.703	3.455		1.219	248.173		1.203	552.142
		0.74	3.501		1.269	248.864		1.233	557.532
		0.772	3.414		1.297	250.089		1.271	561.855
		0.8	3.564		1.347	250.131		1.307	566.693
		0.841	3.671		1.375	249.596		1.337	572.47
		0.878	3.656		1.425	250.547		1.375	577.586
		0.909	3.735		1.464	251.534		1.406	582.882
		0.946	3.918		1.502	252.033		1.442	588.364
		0.977	3.937		1.542	253.469		1.473	592.732
		1.013	4.028		1.588	255.307		1.509	596.356
		1.044	4.156		1.619	255.898		1.539	600.812
		1.083	4.185		1.666	256.229		1.582	606.104
		1.119	4.241		1.708	257.001		1.607	611.383
		1.15	4.277		1.743	257.4		1.65	616.728
		1.186	4.328		1.787	257.458		1.674	622.339
		1.218	4.303		1.822	258.812		1.719	627.612
		1.254	4.344		1.865	260.748		1.744	630.477
		1.284	4.555		1.909	261.494		1.788	634.786
		1.323	4.585		2.004	262.683		1.812	637.835
		1.353	4.609		2.053	263.226		1.856	641.228
		1.392	4.754		2.083	263.321		1.881	644.808
		1.428	4.795		2.133	263.902		1.924	650.168
		1.461	4.794		2.17	264.824		1.95	654.358
		1.497	4.935		2.211	265.313		1.993	658.862
		1.53	5.051		2.249	266.588		2.019	663.159
		1.566	4.975		2.288	267.077		2.062	667.838
		1.602	5.04		2.328	266.991		2.088	670.152
		1.702	5.106		2.366	266.872		2.131	673.955
		1.739	5.216		2.406	267.097		2.165	679.285
		1.771	5.364		2.453	267.326		2.2	683.155
		1.808	5.426		2.486	268.417		2.234	687.245
		1.846	5.57		2.525	269.916		2.267	692.204
		1.877	5.639		2.566	270.98		2.301	695.007
		1.909	5.68		2.612	271.842		2.34	697.724
		1.946	5.635		2.645	272.792		2.368	701.123
		1.977	5.809		2.684	272.625		2.409	703.908
		2.013	5.836		2.725	272.034		2.445	707.179
		2.05	5.886		2.764	271.971		2.476	711.102
		2.081	6.03		2.805	272.54		2.513	714.833
		2.118	6.121		2.852	272.907		2.543	717.94
		2.149	6.066		2.885	273.683		2.58	721.007
		2.186	6.174		2.924	274.803		2.616	723.816
		2.221	6.143		2.965	275.191		2.648	725.651
		2.253	6.138		3.004	275.552		2.685	727.874
		2.289	6.247		3.053	275.623		2.714	731.445
		2.321	6.283		3.09	275.363		2.751	735.059
		2.358	6.363		3.131	275.878		2.783	737.623
		2.394	6.443		3.167	277.124		2.82	741.868
		2.424	6.548		3.21	277.746		2.876	745.102
		2.462	6.569		3.245	278.72		2.911	747.652
		2.492	6.619		3.289	279.91		2.945	749.823
		2.535	6.714		3.325	280.182		2.98	753.528
		2.559	6.881		3.369	279.767		3.014	755.771
		2.602	6.792		3.405	279.807		3.049	759.494
		2.628	6.861		3.449	280.486		3.081	763.514
		2.671	6.947		3.484	280.795		3.117	766.426
		2.697	6.925		3.529	281.511		3.156	768.821
		2.741	6.857		3.563	282.184		3.192	771.589
		2.767	7.04		3.607	282.772		3.223	773.183
		2.81	7.069		3.648	282.401		3.259	774.491
		2.836	7.165		3.685	282.605		3.29	777.108
		2.879	7.204		3.728	282.849		3.329	779.941
		2.903	7.339		3.763	283.155		3.358	782.461
		2.946	7.309		3.806	283.856		3.396	786.112
		2.971	7.349		3.848	285.056		3.433	789.212
		3.014	7.392		3.882	285.487		3.465	791.181
		3.048	7.355		3.926	285.6		3.496	792.442
		3.081	7.355		3.968	286.098		3.534	795.405
		3.114	7.529		4.004	285.831		3.565	797.022
		3.155	7.641		4.073	285.855		3.603	799.352
		3.192	7.555		4.11	286.387		3.638	803.133
		3.222	7.735		4.153	286.793		3.669	806.323
		3.25	7.777		4.195	287.628		3.706	808.204
		3.291	7.755		4.231	288.469		3.736	810.119
		3.329	7.898		4.273	288.753		3.775	812.229
		3.359	7.944		4.308	288.471		3.805	813.191
		3.388	7.977		4.353	288.67		3.844	814.827
		3.429	8.012		4.387	288.512		3.874	817.684
		3.467	8.076		4.432	288.393		3.913	820.288
		3.497	8.063		4.467	289.001		3.943	823.07
		3.534	8.098		4.512	290.217		3.982	825.178
		3.565	8.193		4.547	290.906		4.012	827.361
		3.6	8.193		4.59	290.701		4.049	828.581
		3.638	8.172		4.632	291.372		4.092	829.973
		3.669	8.365		4.668	291.014		4.122	831.592
		3.707	8.465		4.705	290.372		4.166	834.011
		3.739	8.466		4.748	290.22		4.196	835.924
		3.776	8.465		4.79	291.113		4.233	839.306
		3.808	8.568		4.828	291.474		4.264	841.521
		3.845	8.654		4.871	292.285		4.306	843.737
		3.877	8.553		4.908	293.345		4.331	845.531
		3.914	8.657		4.944	293.795		4.374	846.169
		3.946	8.706		4.987	293.837		4.398	846.379
		3.981	8.663		5.024	294.113		4.441	847.412
		4.013	8.769		5.067	293.682		4.475	848.648
		4.049	8.906		5.109	293.429		4.509	850.844
		4.079	8.975		5.147	293.833		4.542	853.589
		4.118	8.899		5.183	294.526		4.576	856.131
		4.155	9.017		5.226	294.33		4.61	857.619
		4.187	9.008		5.27	294.82		4.644	858.873
		4.224	9.008		5.306	294.95		4.677	859.653
		4.256	9.134		5.349	294.774		4.718	860.873
		4.293	9.149		5.384	294.488		4.746	861.896
		4.325	9.128		5.427	295.344		4.787	864.14
		4.362	9.216		5.469	296.438		4.815	866.154
		4.393	9.382		5.505	297.365		4.851	868.315
		4.46	9.298		5.548	298.575		4.884	870.395
		4.498	9.425		5.59	299.539		4.919	871.714
		4.536	9.548		5.626	299.158		4.953	872.355
		4.592	9.564		5.669	299.082		4.994	873.649
		4.63	9.639		5.71	298.915		5.022	875.405
		4.661	9.787		5.747	298.485		5.057	877.376
		4.69	9.67		5.788	298.226		5.1	880.083
		4.73	9.763		5.825	298.978		5.133	882.913
		4.759	9.867		5.866	299.685		5.176	884.582
		4.797	9.788		5.901	300.01		5.207	885.642
		4.834	9.928		5.944	300.341		5.248	886.245
		4.866	10.013		5.986	300.438		5.285	886.84
		4.902	9.955		6.022	300.054		5.329	888.182
		4.939	10.051		6.1	300.33		5.362	890.187
		4.969	10.091		6.143	300.997		5.408	891.577
		5.007	10.076		6.178	301.514		5.439	893.719
		5.038	10.088		6.228	301.884		5.477	895.046
		5.069	10.177		6.257	302.79		5.505	895.837
		5.119	10.195		6.305	302.358		5.543	895.642
		5.151	10.188		6.335	301.982		5.58	897.08
		5.188	10.378		6.384	301.575		5.61	898.351
		5.227	10.478		6.414	301.345		5.647	899.76
		5.257	10.406		6.464	301.605		5.678	902.052
		5.293	10.512		6.494	302.315		5.714	905.334
		5.324	10.655		6.544	302.654		5.752	906.024
		5.36	10.5		6.574	302.87		5.788	907.016
		5.392	10.535		6.624	303.054		5.825	908.294
		5.429	10.7		6.652	302.663		5.867	908.335
		5.465	10.702		6.703	302.012		5.892	909.34
		5.496	10.654		6.731	301.979		5.936	911.461
		5.533	10.809		6.783	302.815		5.959	913.64
		5.563	10.859		6.812	303.473		6.002	914.487
		5.601	10.801		6.863	304.242		6.028	915.308
		5.649	10.921		6.891	305.065		6.071	916.512
		5.687	10.993		6.943	305.429		6.097	916.294
		5.717	11.015		6.971	305.015		6.14	916.575
		5.753	11.058		7.022	305.07		6.166	918.507
		5.784	11.177		7.051	305.109		6.209	920.196
		5.821	11.172		7.102	305.23		6.243	921.47
		5.852	11.139		7.141	305.932		6.278	923.247
		5.89	11.275		7.182	307.038		6.312	924.822
		5.925	11.187		7.21	307.819		6.352	924.978
		5.956	11.202		7.262	308		6.395	925.3
		5.993	11.321		7.29	307.942		6.431	926.238
		6.025	11.259		7.341	307.505		6.462	926.822
		6.062	11.271		7.37	306.569		6.499	928.364
		6.1	11.313		7.421	306.415		6.529	931.513
		6.131	11.421		7.46	306.679		6.566	932.667
		6.176	11.354		7.501	306.808		6.602	934.083
		6.212	11.434		7.529	307.36		6.633	935.48
		6.245	11.546		7.58	308.358		6.671	936.111
		6.281	11.514		7.62	308.462		6.701	936.469
		6.312	11.592		7.659	308.554		6.737	938.044
		6.349	11.748		7.697	308.758		6.818	939.319
		6.379	11.833		7.743	308.481		6.852	940.971
		6.417	11.761		7.776	308.38		6.884	942.847
		6.448	11.842		7.821	308.759		6.919	943.748
		6.486	11.872		7.865	309.107		6.959	944.861
		6.517	11.804		7.9	309.564		6.985	946.142
		6.561	11.952		7.943	310.359		7.026	947.617
		6.586	12.035		7.979	310.888		7.062	949.454
		6.624	12.022		8.022	310.416		7.093	952.319
		6.654	12.122		8.059	310.296		7.131	953.953
		6.698	12.208		8.102	310.19		7.167	954.561
		6.722	12.179		8.139	310.021		7.216	955.45
		6.765	12.077		8.182	310.24		7.246	955.547
		6.791	12.204		8.218	311.125		7.289	955.75
		6.833	12.175		8.26	311.066		7.323	956.568
		6.876	12.168		8.297	310.868		7.356	958.671
		6.913	12.374		8.338	311.032		7.39	959.565
		6.943	12.425		8.381	310.713		7.424	960.635
		6.982	12.373		8.418	310.252		7.457	961.773
		7.013	12.4		8.459	310.583		7.498	962.251
		7.051	12.459		8.494	311.382		7.534	962.353
		7.082	12.524		8.537	311.691		7.565	963.309
		7.12	12.58		8.573	312.166		7.602	964.423
		7.151	12.726		8.617	312.753		7.634	965.804
		7.188	12.761		8.652	312.67		7.671	967.638
		7.225	12.795		8.697	312.01		7.731	969.319
		7.256	12.765		8.732	311.589		7.772	970.553
		7.293	12.877		8.777	311.731		7.809	971.999
		7.329	12.789		8.819	311.815		7.839	972.192
		7.366	12.749		8.855	312.486		7.877	973.434
		7.397	12.822		8.905	313.633		7.908	974.685
		7.434	12.77		8.948	314.327		7.946	975.922
		7.471	12.868		8.989	314.072		7.977	977.129
		7.501	12.955		9.024	313.642		8.015	978.203
		7.534	12.985		9.068	313.296		8.046	979.196
		7.571	12.986		9.102	312.716		8.084	979.245
		7.603	13.138		9.146	312.905		8.115	979.689
		7.64	13.206		9.182	313.5		8.153	981.569
		7.672	13.175		9.23	314.203		8.184	982.723
		7.709	13.148		9.259	314.806		8.222	984.201
		7.741	13.265		9.308	315.399		8.253	986.282
		7.776	13.184		9.337	314.702		8.291	987.33
		7.813	13.184		9.386	314.589		8.322	986.876
		7.845	13.303		9.425	314.127		8.36	987.216
		7.881	13.336		9.465	314.046		8.391	987.016
		7.924	13.398		9.504	314.034		8.44	987.506
		7.958	13.425		9.549	314.795		8.47	988.718
		7.992	13.484		9.582	315.265		8.508	990.297
		8.026	13.52		9.627	314.962		8.544	991.857
		8.061	13.627		9.671	314.844		8.574	993.777
		8.096	13.659		9.727	314.79		8.611	995.043
		8.13	13.71		9.777	314.893		8.642	994.83
		8.164	13.639		9.805	315.058		8.68	995.058
		8.199	13.706		9.853	315.734		8.71	995.499
		8.233	13.728		9.883	316.096		8.749	995.882
		8.268	13.657		9.933	316.564		8.799	996.845
		8.302	13.766		9.963	316.512		8.842	999.029
		8.341	13.766		10.013	316.206		8.874	999.953
		8.379	13.766		10.043	315.968		8.911	1002
		8.41	13.835		10.092	315.902		8.941	1003.33
		8.446	13.914		10.122	316.29		8.998	1003.42
		8.478	13.956		10.172	316.537		9.031	1004.21
		8.515	14.059		10.202	317.264		9.126	1006.21
		8.547	14.068		10.252	317.373		9.157	1007.73
		8.584	14.056		10.289	316.961		9.199	1009.06
		8.616	14.155		10.33	316.851		9.225	1009.8
		8.653	14.227		10.368	316.473		9.268	1010.63
		8.685	14.221		10.406	315.915		9.29	1010.65
		8.722	14.165		10.447	315.569		9.335	1010.82
		8.753	14.241		10.484	315.721		9.368	1012.37
		8.789	14.238		10.544	316.062		9.414	1014.9
		8.821	14.359		10.579	316.201		9.451	1016.6
		8.858	14.415		10.623	316.606		9.487	1018
		8.89	14.487		10.659	316.376		9.518	1018.88
		8.927	14.454		10.703	316.475		9.555	1018.49
		8.959	14.547		10.746	316.709		9.586	1018.38
		8.996	14.585		10.782	316.67		9.624	1019.54
		9.034	14.581		10.824	316.772		9.654	1020.22
		9.064	14.501		10.867	317.666		9.687	1021.56
		9.1	14.589		10.902	318.414		9.723	1023.31
		9.145	14.614		10.945	318.127		9.756	1024.31
		9.181	14.649		10.988	317.8		9.792	1024.11
		9.211	14.762		11.023	317.64		9.83	1024.57
		9.249	14.77		11.065	317.449		9.86	1025.03
		9.285	14.791		11.101	317.283		9.899	1025.42
		9.316	14.823		11.164	318.18		9.929	1027.06
		9.352	14.872		11.209	318.49		9.967	1029.28
		9.384	14.88		11.251	318.622		9.998	1031.09
		9.421	14.912		11.289	318.987		10.036	1032.05
		9.453	14.951		11.331	318.703		10.067	1033.16
		9.49	15.045		11.369	318.196		10.105	1032.74
		9.522	15.039		11.411	318.551		10.142	1031.82
		9.559	15.054		11.448	319.204		10.173	1032.81
		9.591	15.131		11.483	319.6		10.209	1034.37
		9.628	15.076		11.528	320.791		10.245	1035.33
		9.66	15.142		11.563	321.286		10.277	1037.61
		9.697	15.221		11.608	321.208		10.313	1040.35
		9.726	15.228		11.643	320.861		10.344	1040.98
		9.764	15.333		11.687	320.074		10.382	1040.9
		9.795	15.394		11.73	319.48		10.41	1041.3
		9.833	15.435		11.767	318.947		10.448	1040.81
		9.864	15.412		11.81	319.285		10.479	1040.19
		9.909	15.466		11.845	319.573		10.517	1041.03
		9.933	15.463		11.887	319.49		10.554	1043.04
		9.978	15.4		11.924	319.98		10.586	1044.61
		10.002	15.504		11.966	320.405		10.642	1045.41
		10.047	15.544		12	319.483		10.68	1046.72
		10.071	15.562		12.044	319.562		10.711	1046.7
		10.113	15.555		12.086	319.705		10.749	1046.44
		10.139	15.735		12.127	320.012		10.778	1047.51
		10.199	15.703		12.182	320.578		10.816	1048.47
		10.237	15.788		12.234	322.084		10.853	1049.61
		10.272	15.869		12.271	322.116		10.889	1051.75
		10.31	15.781		12.312	322.05		10.92	1053.5
		10.341	15.825		12.349	322.208		10.956	1053
		10.377	15.888		12.415	321.36		10.987	1053.02
		10.408	15.894		12.462	321.289		11.024	1054.34
		10.445	15.933		12.494	322.088		11.054	1054.89
		10.477	16.014		12.539	322.253		11.091	1055.95
		10.514	16.024		12.572	322.447		11.128	1057.58
		10.546	16.026		12.619	323.025		11.183	1058.94
		10.583	16.084		12.652	322.311		11.22	1059.24
		10.614	16.13		12.698	321.339		11.25	1059.84
		10.652	16.09		12.731	321.146		11.288	1060.16
		10.684	16.09		12.778	321.004		11.318	1059.77
		10.721	16.246		12.811	321.041		11.355	1061.21
		10.751	16.195		12.857	321.742		11.392	1062.78
		10.789	16.181		12.9	322.871		11.422	1064.34
		10.82	16.313		12.936	322.992		11.459	1066.05
		10.858	16.395		12.976	323.369		11.496	1067.83
		10.889	16.308		13.02	323.245		11.532	1067.87
		10.934	16.459		13.057	322.792		11.564	1067.84
		10.958	16.506		13.098	321.907		11.594	1068.21
		10.996	16.417		13.135	322.084		11.633	1068.01
		11.026	16.482		13.176	322.404		11.663	1068.72
		11.069	16.468		13.241	322.971		11.714	1070.2
		11.095	16.453		13.279	323.498		11.739	1070.82
		11.137	16.554		13.325	323.838		11.783	1071.58
		11.161	16.594		13.358	323.486		11.806	1072.49
		11.204	16.612		13.403	322.805		11.851	1072.88
		11.23	16.662		13.445	322.609		11.875	1073.28
		11.273	16.725		13.482	322.778		11.917	1073.68
		11.307	16.768		13.523	323.363		11.951	1074.32
		11.342	16.681		13.559	323.967		11.984	1075.68
		11.376	16.671		13.601	324.191		12.019	1077.01
		11.436	16.796		13.645	324.142		12.053	1077.9
		11.467	16.744		13.679	324.162		12.088	1078.68
		11.505	16.846		13.721	323.654		12.122	1079.51
		11.536	16.932		13.757	323.025		12.157	1079.17
		11.572	16.957		13.801	323.166		12.191	1079.17
		11.604	16.971		13.837	323.269		12.226	1080.87
		11.641	17.001		13.88	323.725		12.26	1082.41
		11.673	17		13.917	324.39		12.295	1082.83
		11.71	16.933		13.96	324.76		12.335	1084.26
		11.742	17.024		13.997	324.219		12.364	1085.21
		11.779	17.111		14.055	323.622		12.404	1085.52
		11.811	17.107		14.105	323.531		12.433	1085.69
		11.848	17.261		14.133	323.342		12.473	1086.22
		11.879	17.254		14.184	323.658		12.502	1086.64
		11.916	17.252		14.224	324.694		12.536	1087.49
		11.953	17.252		14.264	325.044		12.571	1088.11
		11.983	17.401		14.303	325.474		12.611	1089.3
		12.02	17.325		14.344	325.562		12.64	1090.17
		12.051	17.297		14.383	325.058		12.68	1090.53
		12.094	17.384		14.424	324.26		12.709	1091.27
		12.119	17.426		14.463	324.693		12.742	1092.08
		12.163	17.416		14.502	324.732		12.778	1092.02
		12.188	17.53		14.541	324.822		12.811	1092.82
		12.226	17.593		14.586	325.74		12.847	1094.81
		12.257	17.675		14.619	326.218		12.88	1096.41
		12.301	17.74		14.665	326.053		12.931	1097.12
		12.326	17.747		14.708	325.857		12.962	1097.91
		12.37	17.725		14.743	325.405		13	1097.91
		12.395	17.743		14.784	325.345		13.031	1097.83
		12.438	17.81		14.827	325.546		13.068	1098.42
		12.481	17.851		14.864	325.967		13.098	1099.53
		12.519	17.797		14.906	326.497		13.135	1100.54
		12.55	17.898		14.942	326.868		13.173	1101.98
		12.588	17.952		14.984	327.107		13.209	1102.92
		12.619	17.813		15.026	327.088		13.24	1102.78
		12.657	17.92		15.062	326.251		13.277	1103.37
		12.688	17.942		15.104	326.352		13.307	1103.74
		12.724	17.919		15.14	326.641		13.344	1103.85
		12.756	17.925		15.183	326.762		13.38	1106.16
		12.793	18.09		15.225	326.674		13.412	1108.68
		12.825	18.13		15.268	327.369		13.448	1109.24
		12.861	18.052		15.303	326.997		13.478	1110.58
		12.897	18.163		15.346	326.06		13.515	1111.54
		12.928	18.232		15.381	325.76		13.546	1111.19
		12.965	18.182		15.422	325.995		13.584	1110.82
		12.996	18.254		15.465	326.047		13.64	1111.52
		13.039	18.303		15.502	326.557		13.678	1111.21
		13.069	18.22		15.543	327.053		13.709	1112.27
		13.107	18.296		15.58	327.408		13.746	1112.96
		13.137	18.433		15.622	327.281		13.778	1113.67
		13.174	18.43		15.657	324.962		13.816	1113.82
		13.205	18.44		15.7	324.582		13.852	1114.7
		13.24	18.568		15.735	323.513		13.883	1114.25
		13.279	18.524		15.779	322.099		13.919	1114.26
		13.309	18.524		15.822	322.888		13.956	1115.59
		13.342	18.59		15.859	326.717		14.01	1117.31
		13.378	18.659		15.901	325.474		14.048	1117.92
		13.411	18.601		15.939	324.755		14.079	1119.84
		13.447	18.62		15.981	324.44		14.115	1121.12
		13.48	18.705		16.017	320.099		14.147	1120.47
		13.517	18.65		16.06	313.873		14.183	1121.4
		13.552	18.633		16.095	314.999		14.213	1122.44
		13.584	18.812		16.138	317.064		14.25	1122.59
		13.62	18.865		16.173	316.774		14.287	1123.5
		13.657	18.783		16.216	318.291		14.318	1125.77
		13.755	18.788		16.251	324.402		14.355	1126.6
		13.792	18.924		16.301	324.278		14.391	1126.75
		13.823	18.904		16.329	321.707		14.422	1127.64
		13.86	19.005		16.379	324.539		14.459	1127.67
		13.89	19.023		16.407	327.254		14.489	1126.71
		13.933	19.079		16.459	325.594		14.527	1127.36
		13.958	19.068		16.498	326.206		14.562	1129.22
		14.002	19.068		16.539	329.995		14.599	1129.86
		14.027	19.142		16.578	329.743		14.631	1130.93
		14.071	19.291		16.618	327.305		14.667	1132.89
		14.096	19.177		16.657	328.186		14.698	1133.83
		14.14	19.301		16.698	328.809		14.734	1133.49
		14.165	19.367		16.737	326.114		14.764	1134.26
		14.209	19.323		16.776	325.147		14.802	1134.68
		14.234	19.318		16.814	327.241		14.838	1134.4
		14.277	19.421		16.861	327.753		14.869	1135.08
		14.311	19.362		16.893	326.167		14.907	1135.9
		14.343	19.323		16.938	327.617		14.937	1136.54
		14.378	19.426		16.982	329.201		14.98	1136.74
		14.412	19.47		17.018	327.282		15.004	1138.2
		14.445	19.432		17.051	325.898		15.047	1137.95
		14.486	19.538		17.098	328.037		15.072	1137.12
		14.514	19.508		17.131	327.934		15.113	1138.24
		14.552	19.569		17.177	326.627		15.139	1138.99
		14.59	19.541		17.211	327.917		15.182	1139.44
		14.62	19.635		17.257	329.861		15.224	1141.21
		14.657	19.637		17.301	328.137		15.261	1142.79
		14.694	19.664		17.336	327.152		15.298	1142.87
		14.724	19.718		17.378	328.899		15.329	1142.58
		14.762	19.761		17.414	328.55		15.366	1144.18
		14.792	19.784		17.456	327.471		15.402	1144.35
		14.829	19.847		17.491	328.628		15.433	1144.7
		14.859	19.913		17.534	330.367		15.469	1146.32
		14.896	19.893		17.577	329.104		15.507	1147.42
		14.927	19.954		17.612	328.484		15.538	1147.17
		14.964	19.938		17.655	329.711		15.575	1147.69
		15.002	19.904		17.69	328.948		15.607	1147.85
		15.033	19.953		17.735	327.525		15.645	1147.14
		15.072	19.967		17.777	328.772		15.676	1147.78
		15.102	20		17.814	330.256		15.713	1149.63
		15.141	19.952		17.849	328.923		15.744	1149.99
		15.171	20.102		17.894	329.147		15.781	1150.47
		15.208	20.184		17.937	330.559		15.812	1151.77
		15.246	20.122		17.973	329.758		15.848	1152.21
		15.275	20.122		18.015	328.491		15.884	1151.88
		15.312	20.262		18.051	329.51		15.916	1152.79
		15.35	20.279		18.093	330.098		15.952	1154.07
		15.379	20.237		18.135	329.304		15.983	1154.81
		15.417	20.271		18.171	330.052		16.021	1155.47
		15.447	20.357		18.213	331.27		16.05	1157.37
		15.483	20.267		18.249	330.874		16.087	1157.93
		15.521	20.348		18.293	330.207		16.124	1157.47
		15.551	20.383		18.336	330.962		16.154	1157.72
		15.588	20.376		18.373	330.563		16.192	1157.45
		15.62	20.455		18.416	329.218		16.222	1156.64
		15.681	20.501		18.452	330.053		16.284	1157.38
		15.712	20.508		18.496	330.717		16.321	1158.28
		15.747	20.501		18.532	330.061		16.353	1158.78
		15.785	20.554		18.575	329.939		16.39	1160.28
		15.816	20.548		18.61	331.174		16.422	1161.4
		15.852	20.644		18.652	330.297		16.459	1161.34
		15.889	20.699		18.695	329.489		16.491	1162.65
		15.92	20.73		18.731	329.801		16.528	1164.15
		15.957	20.651		18.773	330.624		16.565	1164.65
		15.994	20.739		18.81	330.266		16.595	1166.18
		16.024	20.738		18.851	330.258		16.633	1168.27
		16.061	20.618		18.894	331.493		16.676	1168.15
		16.092	20.704		18.929	331.203		16.7	1168.07
		16.128	20.824		18.972	330.375		16.743	1167.88
		16.159	20.815		19.007	330.157		16.776	1167.76
		16.195	20.861		19.05	330.554		16.811	1167.88
		16.233	20.935		19.085	330.034		16.844	1169.18
		16.264	20.956		19.135	329.897		16.883	1170.46
		16.299	20.966		19.163	330.562		16.912	1171
		16.33	21.045		19.214	330.673		16.951	1171.82
		16.368	21.03		19.241	330.411		16.987	1171.82
		16.398	20.993		19.29	330.402		17.019	1170.65
		16.441	20.993		19.32	330.731		17.055	1169.83
		16.466	21.161		19.368	330.175		17.085	1170.69
		16.509	21.084		19.407	330.026		17.124	1171.14
		16.533	21.15		19.448	331.188		17.159	1171.99
		16.576	21.16		19.485	331.512		17.19	1173.76
		16.61	21.24		19.524	331.334		17.227	1175
		16.644	21.14		19.565	331.843		17.257	1174.44
		16.678	21.167		19.611	332.267		17.296	1174.84
		16.711	21.242		19.645	331.831		17.326	1174.83
		16.744	21.175		19.691	330.948		17.365	1173.77
		16.785	21.251		19.724	331.122		17.395	1174.66
		16.822	21.324		19.763	331.15		17.434	1176.11
		16.852	21.284		19.804	331.098		17.464	1176.72
		16.89	21.34		19.849	331.496		17.501	1177.14
		16.92	21.42		19.893	332.466		17.538	1178.77
		16.956	21.501		19.927	332.387		17.569	1179.2
		16.993	21.429		19.969	331.441		17.606	1178.21
		17.023	21.558		20.006	331.474		17.642	1178.11
		17.061	21.644		20.069	331.17		17.679	1179.67
		17.092	21.581		20.106	330.535		17.709	1179.96
		17.129	21.488		20.154	331.421		17.74	1180.73
		17.165	21.596		20.182	332.153		17.778	1182.45
		17.196	21.601		20.232	331.988		17.816	1183.06
		17.233	21.538		20.271	332.301		17.847	1182.77
		17.264	21.718		20.31	332.657		17.885	1183.6
		17.3	21.768		20.349	331.892		17.916	1184.37
		17.333	21.692		20.388	331.171		17.954	1184.81
		17.369	21.802		20.428	331.838		17.985	1185.72
		17.424	21.847		20.475	331.596		18.016	1187.08
		17.464	21.781		20.508	331.526		18.054	1186.61
		17.493	21.822		20.555	332.345		18.091	1187.29
		17.532	21.933		20.588	332.888		18.123	1187.45
		17.57	21.832		20.627	332.01		18.154	1187.68
		17.601	21.903		20.668	332.029		18.192	1187.29
		17.639	22.045		20.714	332.212		18.229	1187.93
		17.67	21.968		20.746	331.9		18.261	1188.77
		17.708	22.098		20.792	332.206		18.298	1188.8
		17.739	22.109		20.835	333.11		18.329	1189.66
		17.777	22.083		20.87	333.583		18.364	1190.2
		17.808	22.104		20.913	333.416		18.402	1189.66
		17.837	22.127		20.956	333.678		18.433	1189.52
		17.877	22.096		20.991	333.389		18.469	1190.08
		17.906	22.083		21.033	332.516		18.501	1190.51
		17.946	22.138		21.089	332.557		18.555	1191.27
		17.984	22.281		21.125	333.052		18.593	1193.19
		18.015	22.243		21.175	332.829		18.628	1193.84
		18.053	22.286		21.213	332.816		18.658	1194.08
		18.084	22.299		21.253	333.931		18.697	1194.34
		18.113	22.367		21.292	333.649		18.732	1194.2
		18.153	22.301		21.337	333.184		18.763	1193.61
		18.191	22.416		21.371	332.903		18.801	1194.27
		18.222	22.403		21.417	332.593		18.837	1194.78
		18.251	22.387		21.45	332.44		18.867	1195.24
		18.291	22.358		21.497	332.787		18.904	1196.61
		18.32	22.496		21.53	333.561		18.935	1197.17
		18.36	22.41		21.577	333.341		18.972	1196.85
		18.389	22.521		21.61	333.013		19.008	1197.49
		18.429	22.588		21.656	333.249		19.039	1198.07
		18.467	22.556		21.69	332.691		19.076	1198.78
		18.498	22.555		21.736	332.341		19.112	1199.17
		18.536	22.697		21.769	333.263		19.144	1200.43
		18.567	22.628		21.816	333.834		19.18	1201.39
		18.605	22.628		21.86	334.19		19.21	1201.91
		18.635	22.737		21.896	334.798		19.248	1202.32
		18.673	22.724		21.94	335.144		19.278	1202.82
		18.704	22.693		21.974	334.836		19.315	1203.01
		18.74	22.776		22.018	334.022		19.346	1202.52
		18.772	22.764		22.053	333.791		19.388	1203.42
		18.808	22.737		22.117	333.619		19.413	1203.19
		18.846	22.737		22.152	333.189		19.456	1203.77
		18.876	22.847		22.2	334.088		19.48	1204.28
		18.913	22.89		22.23	333.963		19.524	1204.72
		18.943	22.823		22.28	333.882		19.549	1204.32
		18.979	22.926		22.319	333.438		19.593	1204.04
		19.017	22.884		22.358	332.839		19.618	1204.55
		19.048	22.882		22.397	331.731		19.662	1204.64
		19.084	22.94		22.436	331.995		19.687	1205.6
		19.121	23.006		22.475	332.803		19.731	1206.88
		19.157	22.991		22.522	333.014		19.754	1207.21
		19.188	22.991		22.564	333.691		19.797	1207.09
		19.227	23.07		22.602	334.52		19.832	1207.78
		19.256	23.189		22.635	333.94		19.865	1208.05
		19.294	23.136		22.681	333.242		19.9	1207.96
		19.331	23.226		22.714	333.207		19.934	1209.16
		19.363	23.285		22.761	333.131		19.969	1210.46
		19.394	23.226		22.804	333.135		20.003	1210.57
		19.432	23.221		22.839	333.761		20.038	1211.2
		19.463	23.251		22.882	334.241		20.072	1211.68
		19.501	23.247		22.917	334.255		20.107	1210.73
		19.537	23.27		22.96	333.965		20.147	1209.98
		19.567	23.405		22.995	333.426		20.174	1210.15
		19.604	23.39		23.038	333.144		20.214	1210.4
		19.635	23.371		23.074	332.678		20.242	1210.14
		19.672	23.472		23.116	332.911		20.282	1211.97
		19.704	23.438		23.161	333.615		20.319	1212.81
		19.74	23.42		23.196	334.115		20.349	1212.6
		19.776	23.409		23.241	334.021		20.386	1212.49
		19.807	23.543		23.275	334.209		20.418	1213.27
		19.844	23.453		23.313	333.753		20.455	1212.48
		19.875	23.445		23.355	333.243		20.494	1211.97
		19.912	23.569		23.4	332.783		20.524	1213.33
		19.942	23.641		23.435	332.906		20.556	1214.18
		19.986	23.572		23.476	333.986		20.593	1213.74
		20.009	23.735		23.513	334.403		20.625	1214.76
		20.053	23.761		23.555	334.624		20.662	1215.27
		20.078	23.73		23.598	334.907		20.694	1214.7
		20.119	23.718		23.634	334.809		20.731	1213.7
		20.145	23.807		23.675	334.066		20.769	1214.22
		20.188	23.771		23.718	333.841		20.8	1214.68
		20.224	23.721		23.754	334.001		20.832	1214.66
		20.257	23.828		23.796	333.717		20.868	1216.29
		20.283	23.827		23.839	333.66		20.899	1217.23
		20.327	23.824		23.874	334.327		20.937	1216.63
		20.352	23.895		23.917	334.725		20.986	1217.13
		20.394	23.974		23.96	334.144		21.018	1217.34
		20.429	23.97		23.995	333.949		21.054	1216.52
		20.463	23.92		24.038	334.47		21.084	1216.88
		20.497	23.982		24.073	334.051		21.121	1218.34
		20.538	23.937		24.114	334.259		21.152	1218.92
		20.564	23.958		24.151	335.132		21.19	1218.93
		20.605	24.049		24.194	335.567		21.22	1219.78
		20.633	24.062		24.231	335.214		21.259	1219.67
		20.674	24.069		24.274	334.883		21.289	1218.48
		20.71	24.089		24.31	335.14		21.328	1218.29
		20.743	24.19		24.354	333.963		21.358	1218.35
		20.779	24.172		24.39	333.638		21.395	1218.58
		20.812	24.229		24.432	334.64		21.432	1219.44
		20.848	24.319		24.476	334.849		21.463	1221.17
		20.899	24.24		24.512	334.328		21.5	1221.42
		20.935	24.283		24.553	334.97		21.53	1221.01
		20.965	24.325		24.59	334.988		21.567	1220.52
		21.009	24.362		24.631	334.111		21.598	1219.5
		21.032	24.301		24.666	333.921		21.635	1218.65
		21.076	24.421		24.71	334.085		21.667	1218.83
		21.101	24.344		24.746	333.818		21.704	1219.96
		21.143	24.335		24.796	334.318		21.736	1220.18
		21.168	24.413		24.824	334.867		21.779	1220.52
		21.211	24.418		24.874	335.284		21.805	1220.79
		21.244	24.408		24.904	335.143		21.841	1220.2
		21.278	24.523		24.953	335.187		21.874	1218.95
		21.312	24.593		24.983	335.043		21.917	1218.33
		21.352	24.51		25.033	334.792		21.941	1218.31
		21.38	24.547		25.063	334.312		21.983	1218.57
		21.419	24.517		25.113	335.018		22.009	1219.29
		21.457	24.517		25.143	335.052		22.052	1220.69
		21.487	24.517		25.191	335.141		22.077	1220.96
		21.524	24.618		25.219	335.464		22.121	1221.24
		21.562	24.589		25.269	335.514		22.146	1220.63
		21.59	24.6		25.308	334.858		22.19	1219.97
		21.628	24.603		25.347	334.573		22.216	1218.36
		21.659	24.711		25.386	334.472		22.259	1218.61
		21.695	24.634		25.433	334.614		22.284	1219.45
		21.733	24.703		25.464	334.784		22.327	1219.65
		21.763	24.802		25.51	335.308		22.351	1221.11
		21.8	24.861		25.553	335.655		22.395	1222.05
		21.83	24.919		25.588	335.589		22.428	1221.76
		21.867	24.979		25.631	335.388		22.461	1220.42
		21.904	24.916		25.675	334.837		22.496	1220.32
		21.936	24.912		25.708	334.627		22.535	1220.13
		21.971	24.941		25.751	334.955		22.562	1220.06
		22.009	24.88		25.787	335.082		22.603	1220.91
		22.039	24.894		25.829	335.598		22.639	1220.38
		22.077	24.931		25.865	336.326		22.67	1220.31
		22.107	24.976		25.907	336.143		22.707	1220.19
		22.142	24.952		25.949	335.447		22.737	1218.68
		22.18	25.051		25.985	335.28		22.775	1217.04
		22.211	25.152		26.027	334.735		22.813	1216.33
		22.248	25.216		26.063	334.247		22.844	1216.8
		22.285	25.123		26.113	334.799		22.882	1217.16
		22.315	25.176		26.148	335.41		22.913	1217.91
		22.352	25.198		26.191	335.574		22.944	1218.9
		22.383	25.152		26.233	335.743		22.982	1219.17
		22.426	25.152		26.269	335.702		23.018	1217.9
		22.45	25.265		26.312	335.41		23.048	1217.11
		22.493	25.225		26.345	334.831		23.086	1216.35
		22.518	25.225		26.389	334.727		23.122	1215.88
		22.561	25.31		26.425	335.361		23.153	1216.96
		22.586	25.321		26.467	335.322		23.189	1217.44
		22.649	25.298		26.51	335.967		23.241	1217.26
		22.686	25.392		26.545	336.699		23.281	1216.81
		22.718	25.474		26.587	337.018		23.309	1216.08
		22.755	25.398		26.623	336.168		23.349	1214.59
		22.787	25.394		26.665	335.91		23.386	1213.64
		22.823	25.492		26.701	335.91		23.423	1213.19
		22.86	25.479		26.744	335.943		23.453	1213.19
		22.89	25.521		26.779	335.852		23.489	1213.88
		22.928	25.619		26.829	336.715		23.521	1214.3
		22.959	25.552		26.857	337.247		23.556	1213.44
		22.995	25.552		26.928	336.785		23.594	1212.55
		23.032	25.662		26.97	336.564		23.626	1211.41
		23.063	25.605		27.014	336.443		23.661	1210.16
		23.099	25.568		27.048	336.102		23.691	1209.1
		23.13	25.645		27.09	335.939		23.729	1210.09
		23.166	25.606		27.134	336.318		23.765	1210.67
		23.198	25.606		27.17	336.407		23.802	1210.58
		23.241	25.728		27.212	336.859		23.832	1211.54
		23.264	25.817		27.249	336.982		23.869	1211.27
		23.309	25.742		27.292	336.438		23.9	1209.85
		23.333	25.715		27.329	335.941		23.937	1208.37
		23.375	25.801		27.372	336.084		23.975	1207.37
		23.401	25.701		27.409	336.448		24.004	1206.4
		23.444	25.722		27.451	336.357		24.041	1206
		23.47	25.793		27.487	336.864		24.072	1204.97
		23.513	25.806		27.528	336.964		24.108	1204.47
		23.539	25.861		27.565	336.956		24.139	1203.2
		23.582	26.005		27.607	336.936		24.176	1202.23
		23.617	26.113		27.641	336.535		24.206	1200.79
		23.651	26.024		27.693	336.496		24.243	1199.8
		23.686	26.096		27.721	336.172		24.28	1200.04
		23.719	26.077		27.769	336.731		24.311	1200.19
		23.752	26.066		27.799	337.033		24.348	1199.64
		23.793	26.006		27.849	337.352		24.378	1198.65
		23.82	26.12		27.879	337.906		24.415	1197.15
		23.86	26.042		27.929	337.593		24.447	1195.08
		23.897	26.058		27.959	336.663		24.49	1192.44
		23.928	26.113		28.009	336.382		24.516	1191.03
		23.966	26.155		28.039	336.116		24.552	1190.2
		23.997	26.053		28.088	335.814		24.585	1188.97
		24.035	26.188		28.118	336.562		24.621	1187.92
		24.066	26.208		28.167	336.888		24.652	1188.51
		24.104	26.23		28.206	337.242		24.69	1186.31
		24.135	26.221		28.253	337.535		24.721	1183.93
		24.173	26.289		28.284	337.556		24.764	1181.89
		24.204	26.277		28.33	337.134		24.789	1179.97
		24.24	26.277		28.363	336.478		24.832	1177.77
		24.271	26.187		28.402	336.637		24.865	1176.68
		24.308	26.23		28.442	336.83		24.899	1175.65
		24.339	26.252		28.482	336.845		24.932	1173.38
		24.376	26.244		28.522	337.381		24.972	1171.04
		24.413	26.398		28.569	337.785		25	1169.22
		24.443	26.426		28.602	337.408		25.039	1166.08
		24.479	26.492		28.647	337.107		25.068	1162.47
		24.511	26.516		28.691	337.166		25.107	1160.4
		24.548	26.478		28.725	337.206		25.143	1158.62
		24.58	26.493		28.768	337.488		25.175	1154.99
		24.617	26.527		28.804	338.395		25.211	1151.48
		24.649	26.578		28.847	338.708		25.248	1149.01
		24.686	26.514		28.883	338.55		25.278	1144.79
		24.718	26.575		28.925	338.593		25.316	1138.65
		24.754	26.729		28.961	338.077		25.346	1134.18
		24.792	26.665		29.004	336.814		25.383	1129.84
		24.823	26.661		29.049	336.697		25.42	1123.75
		24.859	26.708		29.084	337.316		25.451	1117.91
		24.896	26.705		29.128	337.404		25.508	1111.86
		24.932	26.696		29.163	337.463		25.542	1102.13
		24.963	26.768		29.208	338.297		25.577	1091.64
		25	26.857		29.243	338.553		25.611	1080.6
		25.031	26.725		29.286	338.311		25.646	1068.16
		25.067	26.764		29.321	338.279		25.679	1056.26
		25.105	26.751		29.363	338.248		25.712	1046.2
		25.135	26.762		29.407	338.057		25.747	1035.07
		25.172	26.802		29.442	337.741		25.78	1023.74
		25.202	26.932		29.484	338.367		25.815	1013.58
		25.24	26.958		29.52	338.779		25.855	1001.58
		25.277	26.914		29.562	338.37		25.884	989.19
		25.306	27		29.604	338.713		25.924	976.669
		25.344	27.06		29.648	338.37		25.952	965.88
		25.375	27.019		29.682	337.912		25.993	954.736
		25.417	26.99		29.725	338.07		26.021	945.44
		25.442	27.035		29.761	338.645		26.062	936.701
		25.484	27.037		29.803	338.526		26.098	927.755
		25.509	26.95		29.846	339.147		26.129	918.795
		25.552	27.093		29.881	339.631		26.166	910.867
		25.576	27.102		29.924	338.751		26.197	902.53
		25.619	27.077		29.959	338.325		26.233	894.01
		25.644	27.14		30	338.388		26.271	887.506
		25.689	27.195		30.045	338.178		26.301	881.985
		25.714	27.161		30.08	337.848		26.336	876.511
		25.758	27.143		30.122	338.264		26.368	872.571
		25.783	27.131		30.159	338.802		26.406	868.296
		25.827	27.222		30.2	338.781		26.437	863.459
		25.852	27.15		30.235	338.584		26.475	858.411
		25.896	27.227		30.279	338.792		26.506	853.286
		25.92	27.316		30.314	338.526		26.543	848.701
		25.963	27.26		30.359	338.166		26.575	844.082
		25.997	27.241		30.394	338.459		26.612	840.068
		26.031	27.32		30.438	338.822		26.644	835.906
		26.064	27.277		30.474	338.656		26.681	831.628
		26.098	27.277		30.518	338.656		26.713	826.982
		26.132	27.333		30.554	339.039		26.75	822.016
		26.172	27.433		30.605	338.797		26.782	817.373
		26.208	27.378		30.633	338.434		26.819	813.109
		26.239	27.423		30.677	338.281		26.851	808.724
		26.277	27.541		30.713	337.879		26.887	804.909
		26.306	27.425		30.765	337.55		26.918	801.262
		26.344	27.504		30.793	337.851		26.956	798.139
		26.38	27.568		30.837	338.275		26.993	793.958
		26.41	27.522		30.873	338.712		27.024	790.587
		26.448	27.562		30.917	338.526		27.06	786.846
		26.478	27.642		30.953	338.969		27.091	783.294
		26.517	27.579		30.997	338.922		27.128	779.579
		26.547	27.568		31.032	338.491		27.164	776.68
		26.586	27.636		31.084	338.919		27.201	773.655
		26.616	27.7		31.112	339.253		27.232	770.004
		26.655	27.594		31.156	339.715		27.269	766.8
		26.685	27.665		31.19	339.73		27.299	763.679
		26.722	27.75		31.241	339.564		27.336	759.848
		26.754	27.731		31.27	339.067		27.373	756.422
		26.791	27.731		31.318	338.777		27.409	753.235
		26.829	27.834		31.348	338.36		27.441	750.847
		26.859	27.787		31.398	338.264		27.484	748.372
		26.896	27.824		31.426	338.775		27.51	746.709
		26.927	27.849		31.476	338.984		27.553	745.229
		26.963	27.882		31.515	339.488		27.588	743.035
		26.996	27.81		31.554	339.725		27.622	740.803
		27.032	27.824		31.593	339.903		27.648	738.63
		27.064	27.927		31.632	339.628		27.691	735.985
		27.108	27.848		31.682	339.345		27.723	734.327
		27.139	27.888		31.719	339.141		27.783	732.9
		27.17	28.052		31.752	339.184		27.819	730.861
		27.208	28		31.799	339.231		27.85	729.867
		27.238	27.983		31.831	339.06		27.898	728.393
		27.27	28.049		31.879	339.278		27.935	725.692
		27.307	28.074		31.921	339.193		27.972	723.834
		27.339	27.993		31.957	339.131		28.002	722.977
		27.376	28.053		31.999	339.137		28.04	721.505
		27.415	28.168		32.034	338.85		28.07	720.789
		27.445	28.122		32.077	338.969		28.107	720.68
		27.484	28.04		32.134	339.622		28.144	720.187
		27.514	28.176		32.184	339.773		28.186	718.841
		27.553	28.167		32.212	340.109		28.218	717.93
		27.583	28.153		32.262	340.295		28.253	716.859
		27.622	28.308		32.301	339.85		28.29	716.151
		27.652	28.283		32.34	339.393		28.321	715.709
		27.691	28.227		32.379	339.64		28.358	715.974
		27.721	28.3		32.418	339.937		28.388	716.312
		27.76	28.352		32.457	339.702		28.431	715.885
		27.79	28.268		32.498	340.386		28.456	715.907
		27.829	28.258		32.537	340.786		28.499	715.307
		27.859	28.418		32.577	340.854		28.523	714.617
		27.898	28.349		32.616	340.253		28.568	714.705
		27.929	28.344		32.657	340.225		28.593	714.251
		27.967	28.484		32.696	339.705		28.631	714.447
		27.997	28.482		32.737	339.599		28.662	715.478
		28.036	28.434		32.775	340.158		28.706	715.556
		28.072	28.548		32.822	340.129		28.73	715.705
		28.103	28.555		32.865	340.125		28.773	715.421
		28.14	28.487		32.899	340.333		28.798	715.025
		28.17	28.476		32.943	340.519		28.841	714.167
		28.208	28.631		32.978	340.044		28.865	713.846
		28.244	28.594		33.021	339.788		28.908	714.004
		28.275	28.549		33.057	340.148		28.933	714.311
		28.313	28.591		33.101	340.177		28.977	714.366
		28.341	28.709		33.137	339.964		29.01	714.954
		28.379	28.57		33.18	340.586		29.045	715.21
		28.41	28.71		33.217	341.108		29.079	714.891
		28.448	28.799		33.26	340.666		29.117	714.531
		28.48	28.784		33.302	340.369		29.146	714.103
		28.517	28.726		33.337	340.502		29.185	713.845
		28.549	28.794		33.38	339.742		29.221	714.421
		28.586	28.666		33.416	339.807		29.253	714.213
		28.623	28.639		33.458	340.402		29.289	714.142
		28.653	28.726		33.501	340.507		29.32	714.705
		28.692	28.741		33.536	340.356		29.356	715.09
		28.721	28.737		33.578	340.766		29.394	714.578
		28.758	28.813		33.622	340.654		29.424	714.578
		28.79	28.871		33.656	340.211		29.461	715.441
		28.832	28.839		33.7	339.727		29.493	715.417
		28.856	28.839		33.734	339.894		29.53	715.756
		28.894	28.899		33.778	339.804		29.562	715.95
		28.925	28.926		33.814	339.886		29.599	716.062
		28.968	28.879		33.856	340.785		29.631	715.841
		28.993	29.004		33.9	341.009		29.668	715.803
		29.036	29.007		33.935	340.908		29.705	715.858
		29.06	29.016		33.976	340.618		29.736	715.559
		29.103	29.115		34.02	340.675		29.772	716.136
		29.129	29.122		34.054	340.288		29.803	716.813
		29.172	29.098		34.099	340.095		29.84	716.832
		29.207	29.143		34.134	340.562		29.876	716.139
		29.242	29.173		34.171	340.696		29.907	716.103
		29.268	29.168		34.214	340.879		29.943	716.103
		29.311	29.076		34.259	341.065		29.981	715.703
		29.344	29.14		34.294	340.588		30.017	716.091
		29.378	29.129		34.337	339.777		30.079	716.777
		29.412	29.184		34.372	339.949		30.115	716.912
		29.452	29.212		34.415	340.206		30.152	717.717
		29.48	29.24		34.458	340.481		30.184	718.709
		29.52	29.202		34.493	340.87		30.219	718.711
		29.555	29.253		34.535	341.633		30.25	718.725
		29.587	29.349		34.571	341.894		30.287	718.905
		29.624	29.354		34.613	341.203		30.317	718.61
		29.66	29.347		34.651	341.166		30.356	719.529
		29.692	29.396		34.693	340.834		30.386	720.344
		29.728	29.384		34.73	340.274		30.425	721.263
		29.758	29.347		34.773	340.225		30.455	721.178
		29.795	29.347		34.81	340.915		30.494	721.935
		29.826	29.42		34.853	340.932		30.53	722.422
		29.864	29.365		34.89	341.056		30.563	721.987
		29.894	29.427		34.932	341.409		30.593	722.657
		29.933	29.559		34.97	341.039		30.632	723.208
		29.963	29.521		35.012	340.42		30.668	723.489
		30.002	29.474		35.049	340.556		30.7	724.444
		30.032	29.555		35.092	340.412		30.737	725.086
		30.071	29.598		35.129	340.241		30.769	725.778
		30.101	29.439		35.172	340.758		30.806	726.276
		30.14	29.525		35.209	341.025		30.837	726.794
		30.17	29.619		35.251	340.555		30.873	727.046
		30.209	29.529		35.287	340.588		30.904	727.52
		30.24	29.589		35.329	340.484		30.942	727.975
		30.278	29.695		35.367	340.194		30.972	729.101
		30.309	29.71		35.409	340.166		31.015	728.743
		30.346	29.753		35.447	340.622		31.039	729.331
		30.383	29.808		35.489	340.848		31.082	729.936
		30.413	29.747		35.526	341.1		31.107	729.479
		30.451	29.759		35.569	341.31		31.148	729.39
		30.481	29.754		35.606	341.083		31.184	729.243
		30.518	29.747		35.648	340.738		31.217	730.29
		30.555	29.746		35.684	340.44		31.25	729.833
		30.585	29.739		35.734	340.627		31.285	730.294
		30.623	29.777		35.761	340.847		31.318	731.144
		30.659	29.747		35.812	341.094		31.357	730.91
		30.689	29.795		35.84	341.298		31.386	730.787
		30.727	29.878		35.888	341.454		31.426	730.417
		30.763	29.851		35.918	341.143		31.455	730.922
		30.794	29.788		35.968	340.639		31.495	730.755
		30.832	29.879		35.998	340.595		31.524	731.22
		30.861	29.883		36.048	340.299		31.564	731.216
		30.898	29.903		36.078	340.308		31.602	731.096
		30.93	29.819		36.127	340.753		31.633	730.922
		30.967	29.991		36.157	341.19		31.662	731.216
		31.004	29.928		36.206	341.141		31.702	730.315
		31.035	30.063		36.246	341.454		31.74	730.158
		31.071	30.12		36.285	341.467		31.771	730.791
		31.112	30.174		36.323	341.188		31.8	730.222
		31.153	30.161		36.37	341.144		31.833	729.868
		31.181	30.074		36.412	341.481		31.878	730.459
		31.222	30.15		36.447	341.454		31.902	730.16
		31.25	30.082		36.492	341.402		31.937	730.14
		31.291	30.14		36.525	341.931		31.976	730.577
		31.319	30.248		36.568	341.886		32.013	731.238
		31.36	30.183		36.611	341.365		32.05	730.704
		31.397	30.183		36.646	340.966		32.08	731.008
		31.429	30.295		36.689	340.879		32.111	731.448
		31.457	30.219		36.724	341.087		32.148	731.242
		31.498	30.243		36.767	341.359		32.185	730.508
		31.526	30.308		36.802	341.585		32.215	730.395
		31.567	30.314		36.844	341.424		32.251	729.888
		31.604	30.361		36.888	341.191		32.283	729.32
		31.635	30.329		36.924	340.983		32.32	729.838
		31.672	30.41		36.972	340.535		32.352	730.272
		31.702	30.394		37.008	340.718		32.389	729.957
		31.739	30.332		37.044	340.953		32.421	729.758
		31.775	30.328		37.085	341.368		32.458	729.615
		31.825	30.328		37.129	341.624		32.496	729.383
		31.864	30.328		37.164	341.973		32.527	728.724
		31.899	30.422		37.206	342.052		32.565	728.452
		31.933	30.401		37.249	341.229		32.596	728.392
		31.965	30.401		37.284	340.89		32.632	728.035
		32	30.48		37.327	340.811		32.669	728.668
		32.034	30.437		37.362	340.62		32.699	729.354
		32.068	30.437		37.405	340.58		32.736	728.961
		32.109	30.542		37.448	341.187		32.768	729.506
		32.137	30.564		37.482	341.512		32.805	729.887
		32.172	30.51		37.526	341.555		32.836	729.489
		32.206	30.603		37.561	341.697		32.874	729.064
		32.241	30.71		37.603	341.612		32.912	729.929
		32.275	30.655		37.639	341.423		32.943	729.59
		32.31	30.655		37.681	341.682		32.974	729.688
		32.344	30.693		37.716	342.021		33.01	730.031
		32.385	30.743		37.767	341.63		33.048	729.615
		32.413	30.643		37.794	341.883		33.078	729.573
		32.448	30.772		37.844	342.093		33.114	729.293
		32.482	30.763		37.874	341.873		33.152	729.416
		32.517	30.744		37.922	341.377		33.182	729.22
		32.551	30.749		37.961	341.386		33.219	729.783
		32.592	30.783		38	341.526		33.251	730.562
		32.619	30.79		38.039	341.271		33.287	731.299
		32.659	30.808		38.085	341.811		33.317	731.418
		32.688	30.876		38.128	342.283		33.354	731.554
		32.726	30.925		38.164	342.252		33.384	731.905
		32.764	30.951		38.206	342.413		33.423	731.645
		32.794	31.018		38.241	342.356		33.46	731.358
		32.832	30.945		38.284	342.026		33.492	732.323
		32.863	30.968		38.32	341.85		33.529	732.725
		32.901	30.946		38.362	342.106		33.561	732.855
		32.939	30.924		38.405	342.48		33.591	734.144
		32.97	30.893		38.439	342.399		33.63	733.981
		33.008	31.002		38.482	342.461		33.66	733.784
		33.039	31.028		38.518	343.003		33.699	733.755
		33.075	31.018		38.561	342.499		33.729	734.121
		33.107	31.107		38.598	341.901		33.768	734.208
		33.144	31.138		38.641	341.571		33.804	735.083
		33.176	31.125		38.678	341.398		33.836	735.665
		33.213	31.063		38.721	341.332		33.873	736.533
		33.245	31.107		38.757	341.411		33.906	736.981
		33.282	31.073		38.799	342.028		33.942	737.619
		33.314	31.073		38.843	341.853		33.973	737.822
		33.351	31.18		38.877	341.55		34.009	737.351
		33.381	31.268		38.92	341.7		34.041	737.818
		33.419	31.2		38.964	341.533		34.084	738.417
		33.449	31.318		38.998	341.344		34.106	738.507
		33.488	31.314		39.041	341.941		34.145	739.16
		33.518	31.281		39.083	342.555		34.175	740.077
		33.557	31.261		39.119	342.328		34.22	740.229
		33.587	31.26		39.161	342.597		34.244	740.138
		33.626	31.236		39.197	342.522		34.289	740.784
		33.656	31.287		39.239	342.296		34.313	741.262
		33.695	31.275		39.282	341.933		34.358	740.862
		33.725	31.36		39.318	341.979		34.382	741.778
		33.762	31.345		39.361	341.925		34.427	742.445
		33.8	31.375		39.396	342.164		34.451	742.438
		33.83	31.517		39.437	342.507		34.493	742.738
		33.867	31.543		39.474	342.664		34.519	743.224
		33.903	31.482		39.517	342.104		34.56	743.126
		33.934	31.541		39.553	342.035		34.594	743.126
		33.972	31.614		39.596	341.747		34.628	744.372
		34.007	31.5		39.633	341.257		34.662	744.821
		34.038	31.454		39.676	341.17		34.695	745.304
		34.076	31.527		39.713	341.428		34.73	745.579
		34.105	31.505		39.756	341.774		34.769	746.135
		34.143	31.494		39.8	342.32		34.806	745.759
		34.179	31.586		39.834	342.749		34.836	745.792
		34.21	31.639		39.877	342.618		34.873	746.599
		34.247	31.606		39.914	342.231		34.911	746.317
		34.277	31.608		39.962	342.489		34.941	745.917
		34.314	31.592		39.99	342.187		34.978	746.975
		34.352	31.6		40.034	342.187		35.008	747.302
		34.382	31.527		40.07	342.564		35.044	747.228
		34.419	31.625		40.114	343.011		35.076	747.609
		34.45	31.684		40.15	342.847		35.112	748.758
		34.486	31.672		40.2	342.544		35.143	748.039
		34.519	31.792		40.229	342.451		35.179	748.757
		34.556	31.872		40.274	342.261		35.216	748.92
		34.588	31.835		40.308	341.88		35.253	748.792
		34.631	31.826		40.359	342.039		35.284	749.336
		34.657	31.93		40.386	341.925		35.321	749.659
		34.693	31.837		40.435	342.213		35.359	749.952
		34.724	31.837		40.465	341.991		35.389	750.073
		34.768	31.904		40.515	341.991		35.421	749.912
		34.792	31.914		40.554	341.947		35.459	750.582
		34.835	31.839		40.593	341.776		35.49	750.318
		34.86	31.94		40.632	341.9		35.527	750.811
		34.903	31.956		40.678	342.105		35.564	751.7
		34.936	31.881		40.71	342.265		35.595	751.888
		34.97	31.946		40.757	342.928		35.632	752.201
		35.004	31.993		40.798	343.363		35.662	752.364
		35.037	31.962		40.834	343.398		35.699	752.279
		35.072	32.013		40.877	343.185		35.736	752.211
		35.111	32.076		40.913	342.896		35.767	752.942
		35.138	32.092		40.957	342.248		35.804	753.275
		35.179	32.007		40.993	341.667		35.834	753.566
		35.215	31.999		41.037	342.05		35.87	754.142
		35.246	31.989		41.073	342.137		35.908	754.979
		35.284	32		41.137	342.394		35.939	754.93
		35.313	32.009		41.195	342.875		35.975	755.271
		35.351	32.082		41.244	342.714		36.006	755.489
		35.382	32.071		41.294	342.448		36.048	755.564
		35.42	32.192		41.329	342.123		36.072	755.76
		35.451	32.207		41.408	342.616		36.11	755.912
		35.489	32.18		41.442	342.986		36.141	756.786
		35.52	32.123		41.486	343.256		36.179	756.93
		35.558	32.168		41.528	343.254		36.21	756.893
		35.596	32.255		41.562	343.233		36.248	757.505
		35.626	32.204		41.606	342.888		36.279	757.073
		35.663	32.243		41.642	342.077		36.324	757.073
		35.693	32.291		41.683	342.171		36.348	757.932
		35.731	32.307		41.72	342.382		36.391	757.509
		35.761	32.253		41.762	342.275		36.416	757.509
		35.799	32.386		41.796	342.51		36.459	758.102
		35.835	32.329		41.848	343.302		36.483	758.629
		35.865	32.293		41.874	343.002		36.526	758.34
		35.903	32.329		41.924	342.619		36.551	758.118
		35.939	32.356		41.954	342.147		36.594	758.901
		35.976	32.332		42.004	342.044		36.618	758.722
		36.007	32.315		42.034	341.803		36.661	758.272
		36.043	32.378		42.084	342.227		36.695	758.883
		36.074	32.394		42.114	343.198		36.729	758.762
		36.111	32.422		42.163	342.906		36.763	758.406
		36.142	32.503		42.193	342.823		36.798	758.369
		36.178	32.435		42.243	342.899		36.832	758.616
		36.216	32.527		42.273	342.463		36.873	758.227
		36.246	32.621		42.323	341.556		36.901	758.394
		36.283	32.58		42.363	341.984		36.935	758.783
		36.319	32.626		42.402	342.135		36.969	759.047
		36.351	32.562		42.442	342.025		37.009	759.524
		36.387	32.585		42.482	342.204		37.037	759.941
		36.417	32.535		42.512	342.56		37.076	759.978
		36.455	32.507		42.561	341.841		37.113	759.829
		36.486	32.586		42.601	341.515		37.144	759.999
		36.522	32.635		42.639	341.594		37.181	760.308
		36.553	32.624		42.677	341.446		37.212	760.003
		36.595	32.716		42.725	341.871		37.248	760.566
		36.62	32.653		42.756	342.712		37.287	760.965
		36.663	32.646		42.802	342.649		37.317	760.778
		36.687	32.664		42.845	342.602		37.356	760.792
		36.73	32.777		42.88	342.563		37.386	761.598
		36.764	32.705		42.923	342.496		37.425	761.897
		36.798	32.755		42.958	341.593		37.455	761.511
		36.832	32.796		43.001	341.549		37.506	761.895
		36.866	32.856		43.044	342.025		37.549	762.454
		36.899	32.774		43.079	342.361		37.582	762.284
		36.939	32.908		43.122	342.099		37.616	762.929
		36.967	32.834		43.157	342.685		37.65	763.436
		37.007	32.834		43.198	342.731		37.684	762.987
		37.044	32.951		43.242	342.132		37.717	763.068
		37.075	32.973		43.276	341.837		37.752	763.088
		37.113	32.995		43.32	341.664		37.786	762.64
		37.144	32.907		43.356	341.569		37.821	762.774
		37.182	32.907		43.397	342.05		37.855	763.322
		37.213	32.931		43.44	342.54		37.89	763.459
		37.251	32.87		43.482	342.766		37.924	763.352
		37.282	32.954		43.518	342.514		37.959	763.755
		37.319	32.996		43.561	342.725		37.991	763.653
		37.351	32.979		43.595	342.71		38.032	763.546
		37.389	33.059		43.639	342.772		38.068	763.507
		37.42	33.194		43.682	342.813		38.099	764.153
		37.458	33.132		43.717	343.054		38.128	763.611
		37.489	33.116		43.76	342.807		38.168	763.89
		37.527	33.165		43.795	342.667		38.197	764.759
		37.564	33.098		43.836	342.448		38.237	764.215
		37.594	33.052		43.88	342.058		38.275	764.047
		37.63	33.088		43.914	341.215		38.306	764.471
		37.662	33.148		43.958	341.587		38.344	764.933
		37.698	33.1		43.992	341.7		38.375	764.701
		37.73	33.239		44.035	341.752		38.413	765.891
		37.767	33.281		44.071	342.4		38.442	766.249
		37.796	33.232		44.114	343.229		38.48	766.533
		37.833	33.252		44.15	342.971		38.512	766.597
		37.871	33.3		44.2	343.118		38.549	766.658
		37.901	33.234		44.23	342.84		38.58	766.343
		37.944	33.323		44.28	342.659		38.618	767.004
		37.974	33.324		44.31	342.579		38.649	767.267
		38.011	33.349		44.354	343.212		38.687	767.713
		38.049	33.379		44.39	343.541		38.717	767.836
		38.091	33.306		44.439	343.494		38.753	768.735
		38.117	33.317		44.468	344.013		38.791	768.406
		38.158	33.311		44.518	343.756		38.821	768.406
		38.192	33.285		44.546	343.409		38.858	768.931
		38.227	33.414		44.596	343.067		38.895	769.52
		38.26	33.379		44.635	343.137		38.926	769.495
		38.293	33.441		44.674	342.903		38.962	770.019
		38.328	33.487		44.713	342.822		38.993	771.045
		38.361	33.456		44.752	343.208		39.03	771.359
		38.396	33.418		44.791	343.176		39.061	771.588
		38.43	33.464		44.831	342.956		39.102	772.025
		38.465	33.5		44.871	342.71		39.134	772.377
		38.499	33.46		44.911	343.09		39.171	772.11
		38.534	33.497		44.95	342.684		39.201	772.71
		38.568	33.527		44.991	342.884		39.239	773.552
		38.603	33.612		45.03	343.222		39.269	773.565
		38.636	33.569		45.069	343.619		39.305	773.916
		38.671	33.631		45.119	343.388		39.342	774.445
		38.71	33.578		45.155	343.669		39.372	774.289
		38.738	33.561		45.197	343.481		39.409	774.199
		38.779	33.636		45.239	342.962		39.447	774.515
		38.815	33.651		45.275	342.905		39.477	774.902
		38.853	33.625		45.317	342.579		39.514	774.65
		38.883	33.708		45.353	342.579		39.544	775.075
		38.914	33.709		45.395	343.294		39.581	776.338
		38.952	33.648		45.429	343.442		39.612	776.033
		38.983	33.66		45.473	343.532		39.654	776.999
		39.021	33.707		45.509	343.479		39.679	778.292
		39.052	33.669		45.551	343.295		39.716	777.776
		39.09	33.669		45.594	342.698		39.746	777.732
		39.121	33.747		45.629	342.161		39.79	778.175
		39.159	33.824		45.671	342.62		39.814	778.862
		39.197	33.7		45.715	342.833		39.856	778.519
		39.228	33.755		45.749	343.099		39.891	779.159
		39.266	33.724		45.793	343.295		39.924	779.374
		39.297	33.733		45.835	343.467		39.957	779.919
		39.334	33.779		45.87	343.273		39.998	779.687
		39.366	33.901		45.913	342.995		40.025	780.404
		39.397	33.867		45.955	343.041		40.065	780.359
		39.435	33.892		45.991	343.28		40.094	779.898
		39.466	33.992		46.033	343.443		40.134	780.599
		39.504	33.96		46.067	343.901		40.162	781.071
		39.535	33.95		46.111	344.114		40.203	780.957
		39.573	33.97		46.154	343.728		40.232	780.8
		39.604	33.987		46.189	343.689		40.272	781.482
		39.642	33.956		46.232	343.038		40.309	781.758
		39.68	33.986		46.267	342.589		40.341	781.263
		39.71	33.964		46.309	342.635		40.369	782.287
		39.746	33.957		46.345	343.113		40.41	782.378
		39.777	33.924		46.387	343.371		40.438	782.686
		39.815	34.051		46.425	343.344		40.478	783.084
		39.846	34.111		46.467	343.776		40.507	783.448
		39.884	34.034		46.504	343.815		40.548	783.442
		39.916	34.105		46.547	342.99		40.576	783.442
		39.953	34.137		46.584	342.84		40.615	784.404
		39.984	34.135		46.626	343.361		40.653	784.409
		40.022	34.133		46.664	343.233		40.683	784.294
		40.053	34.15		46.714	343.869		40.719	785.266
		40.091	34.15		46.742	344.593		40.757	785.811
		40.127	34.071		46.792	344.548		40.787	785.582
		40.158	34.209		46.82	344.34		40.824	786.01
		40.194	34.189		46.87	344.318		40.854	786.679
		40.224	34.178		46.898	344.137		40.892	786.384
		40.263	34.338		46.948	343.439		40.928	787.007
		40.299	34.337		46.987	343.235		40.957	787.684
		40.329	34.245		47.024	343.635		40.996	787.93
		40.367	34.207		47.065	343.958		41.027	788.534
		40.403	34.299		47.104	343.857		41.068	788.759
		40.434	34.271		47.143	344.285		41.1	789.4
		40.47	34.245		47.182	344.313		41.135	788.891
		40.508	34.266		47.223	343.724		41.166	789.246
		40.538	34.35		47.264	343.626		41.205	789.784
		40.574	34.293		47.303	343.901		41.234	790.281
		40.606	34.377		47.342	344.019		41.27	789.98
		40.643	34.466		47.382	344.455		41.302	791.073
		40.679	34.423		47.422	345.118		41.338	791.179
		40.711	34.36		47.486	345.078		41.375	790.852
		40.746	34.482		47.521	344.678		41.405	791.489
		40.777	34.387		47.557	344.462		41.443	792.215
		40.815	34.383		47.608	343.959		41.479	791.724
		40.844	34.453		47.656	343.725		41.509	792.556
		40.887	34.432		47.686	343.967		41.547	793.109
		40.913	34.432		47.729	344.188		41.578	793.887
		40.955	34.537		47.765	344.057		41.614	793.883
		40.981	34.568		47.815	344.465		41.645	794.522
		41.024	34.549		47.845	344.122		41.681	794.597
		41.05	34.595		47.895	343.598		41.711	794.826
		41.093	34.667		47.925	343.515		41.749	794.649
		41.119	34.57		47.973	343.298		41.78	795.061
		41.162	34.49		48.001	343.587		41.818	795.466
		41.188	34.604		48.053	343.656		41.849	796.04
		41.23	34.572		48.079	344.49		41.894	796.547
		41.254	34.552		48.129	344.582		41.918	797.175
		41.299	34.63		48.169	344.378		41.962	796.736
		41.331	34.671		48.207	343.962		41.987	797.354
		41.365	34.561		48.246	343.624		42.032	797.194
		41.399	34.659		48.293	343.228		42.054	797.178
		41.439	34.684		48.324	342.971		42.097	797.826
		41.466	34.683		48.371	343.527		42.123	798.568
		41.506	34.614		48.413	343.888		42.167	798.498
		41.534	34.775		48.451	344.163		42.192	799.034
		41.574	34.716		48.493	344.52		42.236	799.733
		41.601	34.707		48.53	344.308		42.261	799.46
		41.643	34.799		48.573	343.884		42.304	800.374
		41.68	34.723		48.61	343.681		42.33	800.655
		41.712	34.77		48.642	343.364		42.373	800.669
		41.749	34.738		48.69	343.78		42.399	800.957
		41.781	34.836		48.722	344.081		42.442	801.545
		41.818	34.864		48.77	344.631		42.468	801.802
		41.85	34.838		48.801	344.676		42.511	801.554
		41.887	34.945		48.849	344.54		42.537	802.125
		41.918	34.868		48.892	344.634		42.58	802.487
		41.954	34.847		48.929	343.958		42.606	802.38
		41.99	34.903		48.972	343.839		42.647	802.989
		42.022	34.947		49.009	344.271		42.683	803.671
		42.058	34.918		49.041	344.398		42.717	803.858
		42.09	34.832		49.089	344.612		42.75	804.009
		42.127	34.935		49.12	344.786		42.784	804.483
		42.162	34.904		49.169	344.987		42.818	804.565
		42.193	34.88		49.2	344.377		42.852	804.234
		42.231	35.016		49.248	343.788		42.885	804.538
		42.261	34.941		49.28	343.605		42.927	804.955
		42.298	34.911		49.326	343.276		42.954	804.731
		42.334	34.973		49.369	343.458		42.989	805.354
		42.371	35.019		49.404	343.796		43.023	806.39
		42.402	35		49.448	344.161		43.058	806.554
		42.439	35.039		49.484	344.342		43.092	806.72
		42.47	35.104		49.528	344.148		43.132	807.752
		42.507	35.121		49.564	344.07		43.16	807.8
		42.537	35.153		49.608	343.87		43.2	807.372
		42.576	35.228		49.644	343.502		43.236	807.71
		42.606	35.195		49.688	343.828		43.266	808.408
		42.644	35.18		49.723	344.014		43.304	808.286
		42.682	35.201		49.767	344.686		43.341	808.821
		42.713	35.246		49.809	344.873		43.371	810.142
		42.751	35.169		49.845	344.7		43.409	810.086
		42.781	35.183		49.887	344.286		43.439	809.878
		42.817	35.267		49.924	344.279		43.475	810.361
		42.849	35.222		49.967	344.017		43.513	810.855
		42.886	35.195		50	343.702		43.542	810.787
		42.922	35.335		50.045	344.203		43.58	811.138
		42.954	35.297		50.087	344.408		43.611	811.314
		42.99	35.307		50.125	344.328		43.646	811.243
		43.02	35.269		50.159	344.476		43.684	811.759
		43.058	35.318		50.204	344.908		43.714	812.409
		43.088	35.332		50.247	344.534		43.753	812.482
		43.131	35.249		50.284	344.206		43.789	812.869
		43.157	35.355		50.325	344.612		43.821	813.454
		43.198	35.29		50.361	344.41		43.858	814.043
		43.223	35.258		50.404	344.335		43.89	813.926
		43.266	35.366		50.439	344.815		43.922	814.546
		43.29	35.393		50.482	344.903		43.959	815.136
		43.333	35.358		50.525	344.532		43.996	814.606
		43.358	35.534		50.559	344.117		44.027	815.151
		43.402	35.526		50.602	343.887		44.063	815.446
		43.436	35.521		50.645	343.839		44.099	815.915
		43.471	35.5		50.68	343.756		44.131	815.757
		43.505	35.533		50.723	344.744		44.168	816.977
		43.54	35.507		50.764	345.024		44.198	817.377
		43.565	35.466		50.801	344.968		44.236	817.466
		43.609	35.55		50.844	344.513		44.266	817.924
		43.643	35.554		50.879	344.517		44.302	818.24
		43.677	35.546		50.922	344.014		44.333	817.766
		43.711	35.574		50.964	343.746		44.371	818.228
		43.744	35.689		50.998	344.342		44.402	818.817
		43.778	35.65		51.042	344.439		44.44	818.528
		43.818	35.595		51.076	344.71		44.471	819.292
		43.855	35.69		51.12	344.936		44.509	819.635
		43.886	35.721		51.156	345.101		44.547	819.401
		43.921	35.643		51.197	344.831		44.576	819.4
		43.953	35.65		51.233	344.176		44.614	820.347
		43.99	35.597		51.282	344.124		44.645	820.733
		44.027	35.613		51.311	343.894		44.681	820.615
		44.058	35.616		51.361	343.901		44.712	820.824
		44.094	35.705		51.389	344.647		44.748	821.954
		44.124	35.685		51.44	344.99		44.779	821.368
		44.162	35.728		51.479	344.743		44.823	821.731
		44.198	35.794		51.52	344.972		44.846	822.489
		44.229	35.776		51.548	344.91		44.889	822.451
		44.267	35.776		51.6	344.412		44.915	822.429
		44.303	35.881		51.639	344.171		44.957	823.75
		44.333	35.864		51.678	344.565		44.99	823.971
		44.37	35.809		51.718	344.531		45.024	823.541
		44.408	35.74		51.756	344.41		45.058	823.984
		44.438	35.74		51.797	345.068		45.098	825.069
		44.473	35.793		51.836	345.228		45.125	824.688
		44.505	35.749		51.875	344.933		45.165	824.521
		44.543	35.901		51.921	344.608		45.202	825.296
		44.579	35.866		51.953	344.614		45.232	825.361
		44.61	35.854		51.999	344.349		45.27	825.192
		44.646	35.917		52.04	344.519		45.305	826.015
		44.683	35.903		52.077	345.09		45.337	826.631
		44.714	35.885		52.12	345.249		45.374	826.467
		44.744	35.905		52.161	345.451		45.403	826.491
		44.783	35.978		52.198	345.08		45.44	827.261
		44.819	35.953		52.239	344.505		45.472	827.104
		44.852	35.968		52.275	344.163		45.508	827.432
		44.882	36.072		52.319	343.893		45.545	828.219
		44.921	36.051		52.354	344.095		45.575	828.518
		44.951	36.037		52.399	344.163		45.612	828.218
		44.988	36.106		52.434	344.786		45.643	829.387
		45.026	36.079		52.478	345.338		45.68	829.122
		45.056	36.039		52.514	345.325		45.717	829.229
		45.093	36.012		52.559	345.109		45.753	829.734
		45.123	36.132		52.592	344.959		45.784	830.08
		45.167	36.095		52.635	344.472		45.821	829.809
		45.191	36.053		52.671	344.203		45.857	829.976
		45.234	36.132		52.715	344.215		45.888	830.68
		45.26	36.14		52.758	344.492		45.926	830.565
		45.303	36.091		52.794	344.791		45.955	830.131
		45.329	36.239		52.837	345.114		45.992	830.455
		45.372	36.258		52.874	345.181		46.023	830.57
		45.398	36.266		52.917	344.826		46.061	830.476
		45.441	36.221		52.954	344.532		46.092	830.436
		45.467	36.236		52.997	344.449		46.155	831.131
		45.51	36.213		53.032	344.492		46.186	831.238
		45.535	36.176		53.075	344.547		46.217	831.355
		45.578	36.249		53.117	345.13		46.255	832.154
		45.602	36.325		53.152	345.499		46.286	832.448
		45.646	36.319		53.196	345.194		46.322	832.791
		45.679	36.383		53.238	344.854		46.36	833.596
		45.713	36.419		53.274	344.989		46.391	834.06
		45.747	36.326		53.316	344.66		46.427	833.565
		45.786	36.321		53.357	344.995		46.464	834.303
		45.814	36.357		53.394	345.302		46.494	834.823
		45.854	36.404		53.435	345.701		46.531	834.437
		45.89	36.321		53.472	345.705		46.569	835.193
		45.922	36.385		53.516	345.878		46.598	835.816
		45.958	36.371		53.549	345.61		46.635	835.701
		45.988	36.39		53.592	344.795		46.673	835.719
		46.027	36.438		53.635	344.578		46.703	836.447
		46.062	36.534		53.67	345.095		46.74	836.58
		46.093	36.466		53.713	345.148		46.77	836.636
		46.13	36.466		53.748	345.511		46.808	837.796
		46.167	36.559		53.79	345.665		46.844	838.092
		46.198	36.461		53.826	345.923		46.874	837.698
		46.234	36.43		53.876	345.791		46.912	838.212
		46.271	36.532		53.904	345.661		46.942	837.706
		46.302	36.466		53.954	345.274		46.978	837.832
		46.338	36.526		53.982	345.356		47.01	837.967
		46.369	36.552		54.032	345.475		47.052	838.572
		46.406	36.61		54.06	345.707		47.076	838.608
		46.442	36.509		54.11	345.586		47.119	839.143
		46.474	36.584		54.149	345.586		47.144	839.816
		46.51	36.613		54.186	346.039		47.188	839.858
		46.547	36.622		54.227	345.464		47.212	839.893
		46.579	36.671		54.273	345.129		47.257	840.566
		46.615	36.713		54.304	345.302		47.281	840.928
		46.645	36.655		54.351	345.205		47.326	840.683
		46.682	36.649		54.392	345.335		47.35	840.212
		46.712	36.671		54.428	345.494		47.395	840.903
		46.75	36.692		54.472	345.687		47.419	841.575
		46.786	36.611		54.506	345.379		47.461	841.815
		46.818	36.685		54.55	345.158		47.495	842.377
		46.854	36.763		54.594	345.087		47.528	842.912
		46.883	36.735		54.63	344.802		47.562	842.801
		46.922	36.837		54.673	345.243		47.602	843.551
		46.953	36.797		54.71	345.358		47.629	843.625
		46.989	36.81		54.753	345.734		47.67	844.124
		47.022	36.809		54.79	345.75		47.697	843.699
		47.065	36.764		54.831	345.717		47.737	844.46
		47.091	36.76		54.866	345.567		47.774	844.026
		47.134	36.793		54.909	344.981		47.804	844.28
		47.16	36.843		54.944	344.787		47.841	844.521
		47.203	36.878		54.989	344.93		47.884	844.778
		47.227	36.866		55.031	344.671		47.933	844.995
		47.269	36.987		55.069	345.102		47.976	845.264
		47.295	36.993		55.111	345.483		48.019	845.651
		47.338	36.957		55.149	345.756		48.062	846.055
		47.364	36.896		55.191	345.33		48.117	846.388
		47.407	36.972		55.228	345.109		48.154	846.844
		47.433	36.929		55.263	345.063		48.184	847.327
		47.476	36.913		55.308	344.747		48.221	847.902
		47.502	36.895		55.35	345.209		48.252	847.98
		47.545	36.972		55.388	345.614		48.29	848.543
		47.571	36.938		55.423	346.13		48.321	849.049
		47.614	37.025		55.467	346.055		48.359	848.82
		47.64	37.092		55.51	346.215		48.39	849.445
		47.683	37.066		55.547	346.153		48.428	849.629
		47.718	37.093		55.59	345.41		48.465	849.583
		47.765	37.158		55.625	345.51		48.496	849.885
		47.797	37.092		55.669	345.803		48.532	850.585
		47.834	37.084		55.703	345.586		48.563	850.643
		47.866	37.216		55.753	346.136		48.6	850.454
		47.902	37.202		55.788	346.524		48.637	851.226
		47.932	37.156		55.831	346.297		48.68	851.586
		47.969	37.225		55.867	345.391		48.705	851.808
		48.006	37.242		55.908	345.521		48.746	852.726
		48.037	37.172		55.951	345.062		48.781	853.259
		48.073	37.084		55.988	344.713		48.815	852.961
		48.11	37.247		56.022	345.264		48.849	853.866
		48.141	37.193		56.065	346.047		48.889	853.793
		48.178	37.193		56.107	345.848		48.916	853.62
		48.209	37.297		56.142	346.145		48.956	854.363
		48.247	37.36		56.185	346.504		48.984	854.335
		48.278	37.312		56.22	345.861		49.025	854.268
		48.316	37.283		56.263	345.235		49.062	854.932
		48.347	37.381		56.306	345.288		49.094	855.094
		48.385	37.31		56.341	345.562		49.122	855.875
		48.416	37.229		56.384	345.104		49.163	855.358
		48.453	37.354		56.42	345.357		49.19	856.105
		48.49	37.302		56.469	345.958		49.231	856.584
		48.521	37.302		56.498	345.728		49.259	856.447
		48.557	37.458		56.546	345.358		49.3	856.447
		48.593	37.411		56.576	345.194		49.328	857.499
		48.625	37.359		56.625	345.37		49.368	857.693
		48.661	37.45		56.652	345.37		49.397	857.427
		48.692	37.454		56.704	345.646		49.437	857.943
		48.728	37.409		56.742	346.189		49.466	858.552
		48.765	37.338		56.78	346.109		49.506	858.879
		48.796	37.42		56.821	346.314		49.535	859.22
		48.833	37.395		56.866	346.327		49.575	859.827
		48.863	37.374		56.897	345.806		49.613	860.237
		48.901	37.569		56.944	345.564		49.644	859.977
		48.931	37.541		56.988	345.325		49.681	860.445
		48.974	37.501		57.024	345.962		49.713	860.37
		48.999	37.626		57.057	345.685		49.75	860.37
		49.042	37.677		57.104	346.004		49.782	860.805
		49.066	37.563		57.147	346.209		49.819	861.125
		49.11	37.587		57.184	345.781		49.856	860.664
		49.134	37.661		57.225	345.189		49.886	861.331
		49.179	37.624		57.262	344.897		49.922	862.078
		49.212	37.634		57.303	344.726		49.954	862.002
		49.248	37.733		57.341	345.107		49.991	862.246
		49.272	37.665		57.383	345.584		50.021	862.923
		49.317	37.691		57.42	346.253		50.059	863.408
		49.341	37.732		57.463	346.109		50.088	862.892
		49.386	37.778		57.5	346.109		50.125	863.688
		49.41	37.659		57.543	346.255		50.163	863.533
		49.454	37.746		57.58	345.911		50.194	863.421
		49.479	37.794		57.622	345.578		50.229	864.204
		49.523	37.708		57.665	345.849		50.267	865.018
		49.548	37.723		57.702	345.586		50.303	864.565
		49.591	37.727		57.736	345.685		50.334	865.337
		49.617	37.719		57.78	345.456		50.37	865.711
		49.662	37.702		57.816	345.456		50.401	865.73
		49.686	37.774		57.86	345.187		50.438	865.192
		49.729	37.792		57.903	345.037		50.473	865.74
		49.755	37.777		57.939	345.323		50.505	865.854
		49.798	37.877		57.983	345.49		50.542	865.746
		49.824	37.858		58.019	345.844		50.573	865.833
		49.867	37.846		58.063	346.016		50.61	867.18
		49.893	37.826		58.097	345.848		50.646	866.845
		49.938	37.861		58.141	345.701		50.676	866.69
		49.962	37.927		58.175	345.521		50.714	868.032
		50.007	37.808		58.219	345.324		50.743	868.494
		50.031	37.857		58.253	345.072		50.787	867.942
		50.074	37.909		58.297	345.43		50.821	868.952
		50.1	37.866		58.339	346.109		50.873	869.027
		50.143	37.846		58.381	346.161		50.921	868.651
		50.169	37.93		58.417	346.37		50.946	869.574
		50.212	37.925		58.46	346.921		50.989	869.737
		50.237	37.941		58.501	346.559		51.013	869.687
		50.281	38.003		58.538	345.917		51.056	870.463
		50.314	37.919		58.579	345.817		51.105	870.286
		50.349	37.9		58.615	345.521		51.137	870.14
		50.382	37.985		58.657	345.412		51.174	870.753
		50.422	37.992		58.693	345.75		51.206	871.581
		50.46	37.99		58.735	346.147		51.237	870.626
		50.489	37.993		58.778	345.813		51.281	871.444
		50.526	38.05		58.814	345.717		51.318	872.481
		50.557	37.992		58.857	345.746		51.355	871.678
		50.593	37.972		58.898	345.27		51.392	872.249
		50.631	38.053		58.935	344.804		51.423	872.937
		50.661	38.028		58.977	345.447		51.46	872.481
		50.698	38.077		59.011	345.485		51.49	872.356
		50.729	38.093		59.055	345.821		51.527	873.548
		50.764	38.128		59.091	346.202		51.558	872.949
		50.796	38.171		59.139	346.109		51.601	872.792
		50.833	38.182		59.169	346.112		51.627	874.088
		50.872	38.181		59.219	345.614		51.663	874.446
		50.903	38.27		59.249	345.329		51.696	874.305
		50.934	38.191		59.298	345.383		51.739	874.911
		50.972	38.292		59.328	345.422		51.764	875.782
		51.01	38.21		59.378	345.93		51.808	875.391
		51.041	38.21		59.408	346.028		51.833	875.617
		51.071	38.21		59.456	346.236		51.87	876.241
		51.11	38.255		59.486	346.473		51.902	876.001
		51.146	38.257		59.536	346.117		51.945	875.977
		51.179	38.25		59.563	345.566		51.996	876.191
		51.215	38.312		59.614	345.467		52.034	876.633
		51.248	38.246		59.652	345.803		52.07	876.944
		51.284	38.299		59.69	345.717		52.103	877.522
		51.317	38.392		59.73	346.393		52.139	878.105
		51.347	38.348		59.769	346.812		52.177	877.586
		51.386	38.366		59.809	346.513		52.22	878.309
		51.422	38.432		59.856	346.334		52.244	878.24
		51.455	38.435		59.889	346.153		52.287	878.24
		51.491	38.328		59.928	345.883		52.32	878.996
		51.524	38.319		59.969	346.008		52.36	879.139
		51.561	38.37		60.008	346.255		52.398	878.676
		51.593	38.355		60.049	346.34		52.435	879.518
		51.629	38.355		60.088	346.498		52.467	879.524
		51.66	38.513		60.128	346.419		52.504	879.167
		51.696	38.555		60.167	346.567		52.547	880.068
		51.734	38.532		60.208	345.723		52.586	880.451
		51.765	38.55		60.255	345.589		52.616	880.18
		51.801	38.614		60.288	345.681		52.653	880.385
		51.832	38.498		60.327	345.987		52.691	881.031
		51.87	38.464		60.368	345.848		52.721	881.006
		51.901	38.591		60.407	346.482		52.757	881.707
		51.939	38.491		60.447	346.507		52.788	882.421
		51.97	38.513		60.486	346.153		52.831	881.945
		52.008	38.604		60.527	346.161		52.856	882.514
		52.046	38.518		60.574	345.848		52.904	882.807
		52.077	38.475		60.607	345.848		52.942	882.969
		52.115	38.507		60.646	345.848		52.978	882.707
		52.145	38.61		60.686	346.653		53.008	883.563
		52.181	38.57		60.725	347.054		53.045	883.465
		52.213	38.5		60.766	347.087		53.088	883.864
		52.249	38.621		60.805	346.768		53.126	884.132
		52.286	38.618		60.846	346.729		53.156	884.664
		52.318	38.537		60.893	346.12		53.192	884.451
		52.353	38.661		60.926	345.705		53.23	885.089
		52.39	38.691		60.965	345.976		53.259	885.517
		52.421	38.645		61.006	346.361		53.302	885.32
		52.458	38.734		61.052	346.12		53.328	885.85
		52.489	38.799		61.094	346.667		53.37	885.93
		52.53	38.803		61.129	346.849		53.404	886.106
		52.556	38.739		61.173	346.622		53.455	886.171
		52.593	38.74		61.208	345.937		53.493	886.926
		52.622	38.722		61.251	345.848		53.529	886.365
		52.661	38.692		61.286	345.472		53.559	886.982
		52.691	38.742		61.33	345.615		53.597	887.839
		52.729	38.785		61.366	346.037		53.633	887.751
		52.76	38.732		61.408	346.216		53.675	888.103
		52.805	38.735		61.446	346.563		53.709	889.452
		52.829	38.775		61.49	346.415		53.744	889.242
		52.874	38.744		61.533	346.306		53.778	889.136
		52.898	38.682		61.568	345.926		53.828	890.1
		52.942	38.793		61.604	345.303		53.86	890.009
		52.966	38.811		61.648	345.194		53.891	889.623
		53.008	38.72		61.691	345.556		53.927	890.678
		53.033	38.863		61.727	345.389		53.965	891.183
		53.077	38.902		61.763	345.755		53.994	890.789
		53.109	38.827		61.807	346.105		54.032	891.009
		53.144	38.943		61.843	345.872		54.069	891.64
		53.177	39.008		61.887	345.578		54.105	891.305
		53.217	38.95		61.93	345.636		54.136	891.73
		53.255	39.056		61.965	345.719		54.184	892.307
		53.284	39.03		62.006	345.974		54.21	892.081
		53.321	39.009		62.043	346.347		54.253	892.571
		53.359	39.042		62.086	346.35		54.276	893.093
		53.389	39.114		62.128	346.834		54.32	893.385
		53.421	39.031		62.165	346.567		54.345	892.95
		53.458	38.996		62.206	346.35		54.386	893.766
		53.49	38.967		62.248	345.938		54.422	894.144
		53.527	38.973		62.285	345.851		54.454	893.804
		53.566	38.951		62.328	345.735		54.488	894.181
		53.596	38.995		62.365	345.456		54.546	894.048
		53.628	39.036		62.4	345.804		54.595	893.931
		53.665	39.037		62.444	346.23		54.638	894.687
		53.696	39.009		62.487	346.027		54.681	894.768
		53.732	39.125		62.524	345.822		54.724	895.206
		53.77	39.118		62.56	345.585		54.78	895.704
		53.8	39.169		62.611	345.334		54.816	895.493
		53.836	39.114		62.645	345.265		54.846	896.307
		53.868	39.195		62.688	345.518		54.883	896.581
		53.905	39.085		62.724	345.978		54.914	896.675
		53.937	39.102		62.766	345.717		54.951	896.848
		53.974	39.243		62.802	345.969		54.988	897.38
		54.006	39.154		62.844	345.92		55.018	897.478
		54.043	39.136		62.887	345.673		55.055	897.697
		54.075	39.231		62.922	345.606		55.086	897.931
		54.112	39.227		62.963	345.875		55.124	897.417
		54.149	39.23		63	346.04		55.155	897.444
		54.18	39.296		63.043	346.12		55.193	897.881
		54.216	39.297		63.085	346.362		55.223	898.295
		54.253	39.226		63.121	346.48		55.262	898.289
		54.284	39.218		63.163	345.918		55.293	899.126
		54.32	39.31		63.198	345.74		55.329	899.946
		54.358	39.227		63.242	345.686		55.36	899.815
		54.388	39.227		63.276	345.65		55.403	900.604
		54.424	39.407		63.319	345.806		55.428	901.41
		54.461	39.348		63.355	346.359		55.471	900.904
		54.492	39.319		63.404	346.5		55.495	900.746
		54.529	39.399		63.432	346.343		55.538	901.3
		54.561	39.47		63.482	346.204		55.571	901.398
		54.597	39.404		63.521	346.012		55.606	901.136
		54.627	39.421		63.56	345.518		55.639	901.249
		54.664	39.435		63.599	345.606		55.671	902.018
		54.701	39.356		63.638	345.97		55.707	902.035
		54.732	39.37		63.677	346.008		55.741	902.508
		54.768	39.497		63.723	346.314		55.776	903.387
		54.799	39.497		63.755	346.603		55.81	903.382
		54.836	39.489		63.801	346.431		55.845	902.941
		54.866	39.51		63.833	346.234		55.878	903.198
		54.904	39.566		63.88	346.072		55.914	903.433
		54.934	39.525		63.924	345.635		55.947	903.292
		54.979	39.548		63.96	345.621		55.982	904.021
		55.003	39.632		64.004	345.888		56.022	904.33
		55.042	39.527		64.04	346.231		56.058	903.893
		55.073	39.522		64.083	346.239		56.09	903.964
		55.117	39.561		64.119	345.866		56.125	904.854
		55.142	39.675		64.161	346.126		56.158	904.684
		55.18	39.585		64.197	345.934		56.194	904.609
		55.211	39.695		64.239	345.785		56.227	905.503
		55.255	39.753		64.277	346.488		56.263	906.023
		55.28	39.694		64.319	346.832		56.296	905.39
		55.337	39.662		64.357	346.642		56.332	906.148
		55.367	39.784		64.399	347.03		56.364	906.178
		55.4	39.753		64.436	347.137		56.401	905.968
		55.437	39.681		64.478	346.677		56.437	906.189
		55.468	39.759		64.516	346.295		56.469	906.839
		55.504	39.699		64.559	346.087		56.504	907.249
		55.541	39.663		64.603	345.867		56.535	907.028
		55.573	39.788		64.638	345.704		56.572	908.357
		55.609	39.753		64.683	346.256		56.602	908.225
		55.639	39.7		64.718	346.687		56.641	908.09
		55.677	39.741		64.763	346.585		56.677	908.397
		55.713	39.793		64.798	346.72		56.708	909.07
		55.744	39.735		64.843	347.008		56.745	908.632
		55.781	39.831		64.877	346.376		56.781	908.728
		55.817	39.884		64.919	345.996		56.812	909.264
		55.848	39.776		64.955	346.392		56.849	909.625
		55.884	39.771		64.997	346.541		56.885	909.604
		55.916	39.837		65.033	346.472		56.916	909.908
		55.953	39.797		65.077	346.719		56.952	910.048
		55.991	39.749		65.118	347.091		56.983	910.052
		56.022	39.789		65.153	346.493		57.021	910.269
		56.06	39.797		65.196	346.352		57.051	910.358
		56.091	39.789		65.231	345.872		57.089	910.011
		56.123	39.796		65.281	345.848		57.12	909.839
		56.16	39.896		65.316	345.848		57.158	910.323
		56.197	39.844		65.352	346.458		57.189	910.275
		56.234	39.932		65.395	346.571		57.227	910.605
		56.263	39.918		65.437	346.535		57.264	911.119
		56.301	40.039		65.473	346.371		57.296	911.5
		56.332	39.899		65.515	346.487		57.332	911.147
		56.368	39.937		65.557	346.009		57.362	911.447
		56.4	39.935		65.593	346.019		57.399	911.708
		56.436	39.912		65.635	346.297		57.429	911.252
		56.472	39.899		65.671	346.437		57.467	911.178
		56.503	40.02		65.715	346.401		57.504	911.367
		56.54	39.966		65.755	346.742		57.534	911.147
		56.571	39.886		65.791	346.603		57.571	911.147
		56.608	40.006		65.834	345.998		57.602	911.948
		56.639	39.869		65.869	345.924		57.638	912.095
		56.675	39.896		65.919	346.073		57.67	912.293
		56.706	39.93		65.947	346.128		57.72	912.407
		56.749	39.999		65.997	346.709		57.757	912.371
		56.774	40.008		66.025	347.179		57.789	912.232
		56.816	40.111		66.075	347.193		57.825	912.076
		56.841	40.257		66.105	347.05		57.858	912.398
		56.884	40.171		66.155	346.663		57.895	912.351
		56.92	40.153		66.185	346.418		57.932	912.768
		56.953	40.16		66.235	345.914		57.963	913.644
		56.979	40.168		66.265	346.019		57.999	913.382
		57.022	40.105		66.314	346.464		58.031	913.175
		57.058	40.098		66.343	346.494		58.067	913.236
		57.091	40.17		66.392	346.856		58.097	913.01
		57.127	40.166		66.421	347.337		58.134	912.999
		57.16	40.116		66.471	347.322		58.165	913.653
		57.193	40.151		66.51	346.949		58.203	914.342
		57.234	40.135		66.549	346.886		58.233	913.871
		57.261	40.118		66.588	346.56		58.272	914.498
		57.301	40.211		66.633	346.443		58.309	914.798
		57.339	40.18		66.676	346.848		58.341	914.787
		57.368	40.15		66.712	347.306		58.378	914.506
		57.405	40.227		66.755	346.989		58.408	914.608
		57.437	40.235		66.791	347.003		58.446	914.508
		57.472	40.194		66.834	346.763		58.476	914.402
		57.503	40.235		66.871	346.575		58.513	914.598
		57.54	40.24		66.914	346.288		58.549	915.158
		57.578	40.233		66.951	346.643		58.58	914.637
		57.608	40.186		66.983	346.717		58.617	914.656
		57.643	40.279		67.03	346.641		58.648	915.265
		57.675	40.237		67.063	346.976		58.686	915.069
		57.713	40.26		67.11	347.346		58.721	915.045
		57.744	40.396		67.143	346.677		58.753	915.723
		57.782	40.423		67.19	346.472		58.791	915.914
		57.813	40.391		67.233	346.516		58.82	915.317
		57.851	40.353		67.27	346.436		58.858	915.926
		57.889	40.377		67.302	346.532		58.894	915.748
		57.92	40.336		67.349	346.92		58.924	915.757
		57.951	40.315		67.393	347.336		58.961	916.196
		57.989	40.402		67.428	347.527		58.991	916.555
		58.02	40.382		67.469	346.992		59.029	916.05
		58.058	40.362		67.512	346.836		59.059	916.154
		58.089	40.502		67.549	346.363		59.098	916.254
		58.127	40.555		67.59	346.344		59.135	916.438
		58.158	40.458		67.627	346.301		59.167	916.032
		58.196	40.419		67.669	346.8		59.204	916.37
		58.232	40.483		67.711	346.965		59.236	917.135
		58.263	40.5		67.747	347.461		59.273	916.767
		58.299	40.424		67.789	347.466		59.303	916.977
		58.337	40.509		67.825	347.153		59.34	917.616
		58.368	40.501		67.868	346.655		59.371	917.555
		58.404	40.477		67.909	346.497		59.407	917.457
		58.442	40.471		67.945	346.489		59.438	917.611
		58.472	40.586		67.987	346.454		59.475	917.111
		58.508	40.498		68.031	346.935		59.507	917.031
		58.539	40.498		68.066	346.902		59.544	917.847
		58.576	40.632		68.107	347.292		59.576	918.144
		58.613	40.65		68.15	347.039		59.619	917.878
		58.644	40.597		68.187	346.68		59.645	918.13
		58.68	40.642		68.228	346.374		59.688	917.917
		58.717	40.607		68.265	346.473		59.714	917.95
		58.748	40.559		68.308	346.494		59.751	918.205
		58.785	40.534		68.345	346.695		59.783	918.161
		58.816	40.608		68.388	347.123		59.826	918.104
		58.857	40.533		68.424	347.244		59.852	917.902
		58.883	40.6		68.468	347.224		59.895	918.426
		58.92	40.705		68.504	346.927		59.92	918.453
		58.949	40.607		68.546	347.033		59.964	917.995
		58.994	40.61		68.582	346.702		59.99	918.374
		59.018	40.741		68.625	346.839		60.033	918.665
		59.06	40.679		68.666	347.343		60.057	918.517
		59.086	40.635		68.702	347.471		60.1	918.418
		59.128	40.712		68.745	347.417		60.125	918.848
		59.161	40.733		68.78	348.02		60.168	918.596
		59.197	40.726		68.823	347.809		60.192	918.728
		59.229	40.716		68.858	347.587		60.235	918.783
		59.263	40.815		68.908	347.162		60.269	919.11
		59.297	40.867		68.936	347.292		60.301	918.454
		59.33	40.889		68.986	347.218		60.336	918.674
		59.366	40.911		69.014	347.025		60.37	919.004
		59.406	40.825		69.064	347.697		60.404	918.814
		59.434	40.825		69.092	347.754		60.445	919.161
		59.475	40.92		69.144	347.576		60.473	919.747
		59.503	40.891		69.172	347.267		60.514	919.705
		59.544	40.889		69.224	347.095		60.542	919.208
		59.573	40.891		69.263	346.636		60.577	919.455
		59.613	40.861		69.303	346.377		60.611	919.737
		59.65	40.861		69.331	346.801		60.65	919.226
		59.68	40.879		69.383	347.332		60.686	919.464
		59.717	40.882		69.422	347.155		60.717	920.146
		59.748	40.974		69.461	347.604		60.755	919.934
		59.785	40.925		69.499	347.286		60.784	919.428
		59.816	40.988		69.546	347.014		60.822	920.601
		59.852	40.897		69.578	346.835		60.858	920.411
		59.891	40.825		69.623	346.867		60.888	919.906
		59.921	40.908		69.656	347.267		60.926	920.302
		59.96	40.985		69.703	347.307		60.956	920.191
		59.99	40.95		69.736	347.869		60.993	920.065
		60.029	40.879		69.782	348.136		61.029	919.912
		60.059	41.067		69.827	347.835		61.061	920.289
		60.098	41.04		69.862	347.624		61.097	920.519
		60.128	41.044		69.906	347.32		61.133	920.082
		60.164	41.056		69.941	347.189		61.189	921.014
		60.196	41.043		69.984	347.393		61.226	920.445
		60.232	40.976		70.02	347.711		61.263	921.166
		60.269	41.048		70.063	348.099		61.293	921.294
		60.299	41.119		70.099	348.185		61.329	920.988
		60.336	41.104		70.141	347.94		61.374	921.783
		60.367	41.043		70.184	347.957		61.41	921.913
		60.404	41.166		70.22	347.774		61.446	921.68
		60.441	41.152		70.262	347.291		61.486	921.924
		60.478	41.178		70.297	347.332		61.526	922.522
		60.508	41.145		70.34	347.221		61.569	922.449
		60.546	41.211		70.382	347.569		61.599	922.043
		60.576	41.141		70.418	347.65		61.642	922.793
		60.613	41.079		70.46	347.308		61.673	922.549
		60.65	41.163		70.496	347.454		61.703	922.509
		60.681	41.152		70.538	347.205		61.747	922.856
		60.717	41.169		70.58	346.995		61.789	923.392
		60.748	41.259		70.617	346.894		61.815	923.083
		60.786	41.19		70.659	347.354		61.856	923.745
		60.817	41.218		70.695	347.595		61.881	924.064
		60.854	41.278		70.739	347.955		61.925	923.806
		60.886	41.3		70.782	347.658		61.957	924.231
		60.923	41.279		70.818	347.949		61.991	925.3
		60.955	41.305		70.862	347.741		62.026	925.096
		60.991	41.302		70.898	347.387		62.059	925.095
		61.029	41.323		70.941	347.578		62.11	925.544
		61.06	41.238		70.978	347.794		62.14	925.919
		61.096	41.245		71.021	348.008		62.178	925.506
		61.128	41.279		71.058	348.011		62.209	925.949
		61.164	41.275		71.101	348.097		62.247	925.906
		61.194	41.35		71.137	347.875		62.279	925.112
		61.231	41.467		71.18	347.825		62.316	925.585
		61.261	41.41		71.217	347.253		62.346	926.161
		61.304	41.424		71.26	347.176		62.383	925.733
		61.329	41.464		71.296	347.544		62.419	925.741
		61.372	41.435		71.337	347.806		62.457	926.844
		61.397	41.414		71.38	348.052		62.488	926.427
		61.44	41.403		71.416	348.126		62.524	927.017
		61.473	41.422		71.458	348.496		62.556	927.793
		61.507	41.322		71.494	348.333		62.592	927.273
		61.541	41.473		71.536	347.767		62.629	927.069
		61.575	41.499		71.571	347.525		62.66	927.379
		61.609	41.447		71.614	347.485		62.696	927.273
		61.65	41.442		71.657	347.542		62.727	927.046
		61.678	41.545		71.692	347.553		62.764	927.544
		61.713	41.537		71.735	348.118		62.8	928.271
		61.747	41.423		71.77	348.065		62.831	928.103
		61.788	41.489		71.813	347.887		62.867	928.003
		61.816	41.478		71.848	348.089		62.899	928.842
		61.851	41.407		71.898	347.934		62.935	928.399
		61.886	41.524		71.926	347.531		62.965	927.797
		61.927	41.553		71.975	347.793		63.009	928.365
		61.954	41.495		72.004	348.052		63.034	928.363
		61.996	41.478		72.055	347.829		63.072	928.291
		62.023	41.557		72.092	348.037		63.103	928.712
		62.064	41.621		72.133	348.386		63.147	929.704
		62.092	41.574		72.171	348.239		63.171	929.235
		62.134	41.63		72.209	347.703		63.216	929.854
		62.16	41.624		72.249	348.241		63.24	930.47
		62.201	41.597		72.294	348.186		63.284	930.34
		62.228	41.587		72.337	348.109		63.327	930.712
		62.267	41.689		72.373	348.178		63.363	930.942
		62.306	41.572		72.415	348.737		63.394	931.237
		62.336	41.606		72.451	348.476		63.43	930.865
		62.373	41.681		72.493	348.089		63.46	931.718
		62.405	41.66		72.536	347.94		63.541	931.305
		62.442	41.66		72.573	347.931		63.578	931.718
		62.474	41.739		72.609	347.536		63.614	931.999
		62.511	41.845		72.653	347.827		63.644	931.741
		62.543	41.713		72.696	348.582		63.682	932.374
		62.58	41.753		72.732	348.093		63.711	932.294
		62.611	41.859		72.768	348.243		63.749	932.286
		62.648	41.787		72.81	348.426		63.78	932.158
		62.685	41.787		72.853	348.112		63.822	932.881
		62.715	41.881		72.888	347.357		63.848	932.95
		62.752	41.888		72.931	347.672		63.891	932.721
		62.784	41.832		72.974	347.855		63.917	933.566
		62.822	41.904		73.01	347.907		63.96	933.722
		62.853	41.851		73.051	348.081		63.986	933.702
		62.891	41.831		73.094	348.673		64.029	934.335
		62.922	41.843		73.13	348.44		64.055	934.368
		62.96	41.904		73.172	348.363		64.098	933.824
		62.991	41.88		73.208	348.071		64.122	934.086
		63.029	41.791		73.251	348.071		64.165	934.052
		63.06	41.941		73.296	348.243		64.19	934.52
		63.098	41.798		73.331	348.499		64.233	934.546
		63.129	41.787		73.375	349.167		64.267	934.706
		63.167	41.907		73.411	348.804		64.3	934.753
		63.198	41.923		73.455	348.793		64.343	934.574
		63.236	41.93		73.491	348.53		64.373	934.928
		63.267	41.989		73.527	348.415		64.43	934.996
		63.303	42.001		73.57	347.834		64.46	934.957
		63.341	41.933		73.614	348.271		64.496	935.479
		63.371	41.987		73.65	348.622		64.527	936.15
		63.408	42.015		73.687	348.332		64.564	935.849
		63.439	41.961		73.73	348.754		64.596	935.986
		63.475	41.896		73.774	348.696		64.639	936.333
		63.508	42.074		73.81	348.569		64.665	936.218
		63.551	42.083		73.846	348.283		64.715	936.308
		63.577	42.008		73.889	348.071		64.751	936.852
		63.613	42.087		73.926	348.293		64.783	936.426
		63.646	42.023		73.969	348.201		64.82	937.074
		63.682	42.009		74.006	348.58		64.856	937.376
		63.714	41.951		74.049	348.694		64.887	937.111
		63.751	42.084		74.085	348.899		64.924	936.971
		63.782	42.032		74.129	348.682		64.961	937.727
		63.825	42.062		74.173	348.58		65.004	937.496
		63.856	42.081		74.207	348.208		65.034	937.508
		63.893	42.134		74.249	347.887		65.073	937.891
		63.924	42.165		74.286	347.809		65.103	938.074
		63.96	42.205		74.327	347.809		65.142	937.671
		63.998	42.246		74.371	348.111		65.172	938.492
		64.027	42.207		74.405	348.426		65.211	938.385
		64.064	42.15		74.449	348.229		65.241	938.316
		64.096	42.218		74.483	347.898		65.28	938.524
		64.133	42.232		74.527	347.973		65.31	939.182
		64.164	42.181		74.561	348.193		65.347	938.844
		64.202	42.185		74.605	348.039		65.383	939.254
		64.234	42.226		74.649	348.149		65.415	939.825
		64.271	42.201		74.686	348.526		65.451	939.477
		64.303	42.238		74.728	348.201		65.481	939.804
		64.339	42.248		74.764	348.298		65.519	940.167
		64.377	42.293		74.808	348.071		65.55	940.522
		64.406	42.205		74.844	348.163		65.591	939.931
		64.444	42.366		74.886	347.959		65.617	939.913
		64.475	42.25		74.922	348.377		65.659	940.568
		64.511	42.205		74.964	348.719		65.683	940.525
		64.541	42.26		75	348.627		65.728	939.929
		64.579	42.223		75.042	348.937		65.76	940.492
		64.609	42.223		75.076	348.79		65.794	940.725
		64.652	42.309		75.128	348.718		65.828	940.241
		64.677	42.394		75.156	348.146		65.861	940.794
		64.72	42.368		75.208	348.002		65.896	941.19
		64.746	42.405		75.236	347.986		65.936	941.14
		64.789	42.454		75.287	348.09		65.965	941.166
		64.814	42.421		75.316	348.431		66.006	941.701
		64.858	42.385		75.367	348.772		66.049	940.982
		64.883	42.434		75.395	348.743		66.081	941.565
		64.927	42.387		75.447	348.594		66.118	941.591
		64.953	42.445		75.475	348.506		66.15	942.171
		64.996	42.486		75.524	348.141		66.199	942.174
		65.03	42.528		75.553	348.206		66.229	942.364
		65.063	42.459		75.602	348.383		66.272	942.809
		65.097	42.495		75.64	348.267		66.296	942.638
		65.131	42.54		75.681	348.7		66.339	942.571
		65.165	42.566		75.72	348.851		66.373	942.614
		65.199	42.495		75.758	348.604		66.418	942.528
		65.232	42.604		75.798	348.486		66.45	943.349
		65.274	42.532		75.845	348.332		66.486	943.773
		65.301	42.529		75.878	348.408		66.517	943.494
		65.337	42.538		75.925	348.265		66.555	943.552
		65.37	42.532		75.957	348.29		66.59	944.024
		65.406	42.481		76.004	348.631		66.621	943.615
		65.439	42.477		76.037	348.62		66.658	943.611
		65.474	42.583		76.084	348.519		66.688	943.958
		65.508	42.495		76.116	348.463		66.726	944.514
		65.543	42.544		76.162	347.948		66.762	944.281
		65.577	42.642		76.204	347.604		66.799	944.793
		65.613	42.568		76.239	347.86		66.83	945.251
		65.646	42.568		76.282	348.217		66.866	945.172
		65.682	42.658		76.318	347.94		66.897	944.816
		65.716	42.604		76.361	348.629		66.934	945.096
		65.751	42.604		76.404	349.006		66.966	944.829
		65.784	42.667		76.439	348.632		67.003	945.204
		65.826	42.743		76.48	348.386		67.035	945.317
		65.853	42.725		76.517	348.527		67.072	945.143
		65.895	42.677		76.56	348.514		67.104	945.143
		65.922	42.719		76.596	348.311		67.14	946.036
		65.964	42.713		76.64	348.707		67.178	946.301
		65.992	42.751		76.676	348.398		67.208	945.509
		66.032	42.796		76.72	348.307		67.244	945.836
		66.068	42.762		76.756	348.581		67.275	946.293
		66.099	42.762		76.798	348.707		67.313	946.045
		66.136	42.677		76.842	348.28		67.349	945.579
		66.167	42.766		76.877	348.405		67.381	946.043
		66.203	42.665		76.919	348.792		67.416	946.278
		66.241	42.727		76.955	348.762		67.446	946.399
		66.27	42.765		76.998	348.604		67.485	946.668
		66.307	42.835		77.039	348.332		67.514	946.988
		66.339	42.799		77.083	348.478		67.557	946.886
		66.375	42.875		77.117	348.1		67.583	946.956
		66.412	42.864		77.16	347.94		67.624	947.494
		66.442	42.859		77.196	348.115		67.649	947.354
		66.479	42.87		77.238	348.071		67.692	947.093
		66.516	42.968		77.281	348.711		67.726	947.432
		66.553	42.891		77.316	349.074		67.759	947.85
		66.584	42.879		77.359	349.413		67.793	947.54
		66.621	42.88		77.394	349.011		67.827	948.355
		66.651	42.859		77.435	348.79		67.862	948.595
		66.688	42.911		77.479	348.731		67.896	948.364
		66.719	42.884		77.515	348.09		67.93	948.217
		66.756	42.954		77.557	348.222		67.965	948.606
		66.793	42.946		77.593	348.641		67.999	948.508
		66.822	42.859		77.636	348.703		68.034	948.683
		66.859	42.927		77.67	348.812		68.068	948.98
		66.891	42.953		77.714	349.186		68.103	948.63
		66.927	42.92		77.749	348.986		68.136	948.882
		66.964	43.018		77.794	348.62		68.17	950.044
		66.994	43.019		77.829	348.791		68.204	950.248
		67.031	42.976		77.881	349.017		68.243	949.728
		67.062	43.026		77.909	348.608		68.271	950.413
		67.099	43.098		77.953	348.594		68.312	950.788
		67.13	43.052		77.989	348.965		68.35	950.046
		67.173	43.066		78.033	348.721		68.381	950.156
		67.197	43.165		78.069	348.617		68.418	950.595
		67.24	43.138		78.113	348.833		68.45	949.763
		67.265	43.042		78.148	348.606		68.488	950.153
		67.308	43.14		78.2	348.403		68.518	950.558
		67.342	43.057		78.228	348.939		68.555	950.155
		67.374	43.071		78.272	349.079		68.586	950.137
		67.409	43.074		78.308	348.838		68.623	951.031
		67.443	43.079		78.352	349.16		68.654	951.246
		67.476	43.099		78.388	349.099		68.691	951.01
		67.516	43.068		78.439	348.539		68.727	951.295
		67.544	43.198		78.467	347.863		68.759	951.92
		67.583	43.149		78.519	348.201		68.795	951.609
		67.621	43.149		78.547	348.405		68.831	951.683
		67.651	43.265		78.591	348.374		68.862	952.555
		67.689	43.186		78.627	349.107		68.899	952.039
		67.72	43.203		78.671	349.466		68.93	952.003
		67.758	43.231		78.706	349.229		68.967	952.097
		67.789	43.267		78.751	348.946		68.999	952.456
		67.827	43.204		78.786	349.261		69.036	951.577
		67.858	43.283		78.83	348.848		69.067	952.434
		67.896	43.305		78.866	348.683		69.105	952.678
		67.933	43.258		78.918	348.967		69.136	952.449
		67.964	43.308		78.944	349.208		69.174	952.317
		68.001	43.259		78.996	348.861		69.204	952.869
		68.031	43.258		79.024	349.065		69.247	952.425
		68.069	43.242		79.072	349.246		69.277	952.659
		68.099	43.263		79.102	348.82		69.315	953.023
		68.136	43.258		79.15	348.464		69.345	953.107
		68.173	43.241		79.189	348.765		69.382	953.218
		68.202	43.222		79.23	348.463		69.419	953.466
		68.241	43.296		79.267	348.463		69.45	954.332
		68.271	43.347		79.314	348.853		69.486	954.004
		68.313	43.258		79.347	348.916		69.517	953.944
		68.345	43.373		79.393	348.779		69.553	954.246
		68.376	43.331		79.436	348.724		69.59	954.279
		68.412	43.341		79.471	348.953		69.622	953.695
		68.45	43.431		79.514	348.789		69.657	954.503
		68.479	43.449		79.55	348.756		69.688	955.263
		68.516	43.367		79.592	348.879		69.725	955.35
		68.553	43.367		79.635	349.063		69.756	955.407
		68.583	43.514		79.669	348.855		69.799	956.331
		68.621	43.447		79.712	349.085		69.832	955.507
		68.651	43.408		79.748	349.118		69.879	956.039
		68.688	43.524		79.79	348.606		69.909	956.584
		68.72	43.557		79.826	348.643		69.945	956.039
		68.757	43.445		79.869	348.743		69.977	956.021
		68.789	43.457		79.906	348.76		70.012	956.528
		68.827	43.476		79.949	349.131		70.044	956.388
		68.858	43.321		79.986	349.647		70.081	955.995
		68.896	43.372		80.029	349.891		70.11	956.229
		68.927	43.424		80.065	349.593		70.147	956.744
		68.963	43.385		80.107	349.27		70.185	956.29
		69	43.45		80.15	349.194		70.215	956.589
		69.031	43.639		80.187	348.74		70.252	957.205
		69.067	43.549		80.227	349.04		70.288	957.129
		69.098	43.549		80.271	348.959		70.319	957.246
		69.134	43.617		80.306	349.218		70.356	958.276
		69.166	43.585		80.35	349.2		70.393	958.309
		69.209	43.542		80.393	349.418		70.424	958.062
		69.232	43.554		80.43	349.201		70.46	958.072
		69.277	43.583		80.473	348.874		70.496	958.25
		69.301	43.531		80.51	348.724		70.528	957.502
		69.346	43.6		80.552	348.724		70.564	957.347
[truncated: 855 more rows]

## Sheet: Figure 3b
		CCPP										pristine K
		B.E.(eV)	Raw	Sum	Background	C-C (SP2)	C-C (SP)	peak	K-C	C-C (SP)		B.E.(eV)	Raw	Intensity	Background	C-C (SP2)	C-O-	-COO-	peak	K-C
		287.98	7660.46	7708.35	7660.46	7671.09	7665.76	7671.16	7663.37	7678.8		289.98	6830.02	6857.58	6830.02	6839.35	6836.89	6832.1	6837.84	6831.49
		287.93	7632.09	7710.13	7660.46	7671.38	7665.99	7671.79	7663.43	7679.38		289.93	6794.19	6858.18	6830.02	6839.51	6837.06	6832.19	6837.99	6831.51
		287.88	7514.01	7712.39	7660.83	7672.04	7666.61	7672.85	7663.85	7680.36		289.88	6981.63	6859.14	6830.36	6840.01	6837.57	6832.63	6838.48	6831.87
		287.83	7343.72	7716.33	7662.76	7674.27	7668.81	7675.52	7665.84	7682.93		289.83	6734.34	6858.38	6828.94	6838.77	6836.34	6831.33	6837.22	6830.47
		287.78	7468.65	7722.65	7666.94	7678.77	7673.27	7680.51	7670.08	7687.78		289.78	6862.74	6859.93	6829.82	6839.83	6837.41	6832.33	6838.27	6831.38
		287.73	7294.33	7727.55	7669.54	7681.69	7676.18	7684.01	7672.74	7691.08		289.73	6689.6	6860.32	6829.52	6839.7	6837.31	6832.15	6838.14	6831.09
		287.68	7536.17	7734.93	7674.46	7686.96	7681.43	7689.91	7677.73	7696.74		289.68	6937.54	6862.36	6830.83	6841.2	6838.82	6833.6	6839.62	6832.43
		287.63	7648.92	7739.39	7676.27	7689.13	7683.59	7692.82	7679.61	7699.33		289.63	6885.13	6862.12	6829.83	6840.39	6838.03	6832.75	6838.8	6831.45
		287.58	7509.18	7742.6	7676.63	7689.86	7684.33	7694.39	7680.03	7700.51		289.58	6844.49	6862.4	6829.31	6840.07	6837.74	6832.4	6838.47	6830.95
		287.53	7420.99	7747.88	7678.83	7692.44	7686.93	7697.94	7682.3	7703.57		289.53	7135.9	6863.08	6829.17	6840.13	6837.83	6832.43	6838.52	6830.84
		287.48	7372.74	7754.63	7682.21	7696.23	7690.76	7702.87	7685.75	7707.86		289.48	7146.2	6861.07	6826.29	6837.47	6835.2	6829.75	6835.84	6827.98
		287.43	7362.89	7762.4	7686.27	7700.71	7695.29	7708.7	7689.88	7712.87		289.43	6925.57	6858.98	6823.29	6834.68	6832.45	6826.96	6833.05	6825.01
		287.38	7571.03	7770.78	7690.51	7705.4	7700.05	7715.02	7694.2	7718.13		289.38	6902.72	6858.97	6822.34	6833.94	6831.75	6826.23	6832.3	6824.08
		287.33	7614.48	7777.06	7692.07	7707.43	7702.19	7719.12	7695.85	7720.77		289.33	7338.29	6859.21	6821.58	6833.42	6831.27	6825.73	6831.76	6823.35
		287.28	7410.06	7783.58	7693.09	7708.93	7703.82	7723.32	7696.94	7722.92		289.28	7107.82	6855.41	6816.74	6828.81	6826.72	6821.16	6827.15	6818.54
		287.23	7388.87	7793.92	7696.8	7713.15	7708.2	7731.2	7700.74	7727.83		289.23	7229.49	6853.78	6814.01	6826.32	6824.29	6818.74	6824.65	6815.84
		287.18	7405.48	7806.24	7700.84	7717.73	7712.98	7740.88	7704.86	7733.14		289.18	7065.54	6851.05	6810.12	6822.68	6820.7	6815.18	6820.99	6811.97
		287.13	7696.2	7820.8	7704.71	7722.16	7717.66	7752.62	7708.82	7738.37		289.13	6987.85	6849.89	6807.73	6820.54	6818.64	6813.16	6818.85	6809.6
		287.08	7320.9	7835.11	7704.82	7722.86	7718.67	7763.91	7709.03	7739.92		289.08	7028.63	6849.5	6806.04	6819.12	6817.29	6811.89	6817.42	6807.94
		287.03	7522.92	7859.3	7709.85	7728.51	7724.7	7784.85	7714.16	7746.49		289.03	6956.18	6848.8	6803.95	6817.3	6815.56	6810.26	6815.6	6805.89
		286.98	7755.4	7887.81	7712.31	7731.61	7728.26	7809.86	7716.71	7750.59		288.98	7144.07	6848.85	6802.52	6816.15	6814.51	6809.36	6814.44	6804.49
		286.93	8029.59	7922.57	7711.74	7731.73	7728.95	7840.82	7716.25	7751.78		288.93	7107.47	6847.24	6799.32	6813.24	6811.7	6806.75	6811.53	6801.32
		286.88	8109.4	7965.66	7707.57	7728.29	7726.23	7879.75	7712.19	7749.5		288.88	7044.3	6846.07	6796.44	6810.65	6809.22	6804.54	6808.93	6798.47
		286.83	8229.4	8022.46	7702.31	7723.78	7722.65	7931.96	7707.03	7746.27		288.83	6908.09	6845.62	6794.11	6808.64	6807.33	6803.02	6806.92	6796.18
		286.78	8070.64	8094.99	7695.39	7717.68	7717.77	7999.33	7700.23	7741.56		288.78	7006.61	6846.64	6793.05	6807.89	6806.71	6802.92	6806.16	6795.14
		286.73	8159.96	8188.92	7690.47	7713.6	7715.38	8087.37	7695.43	7739.04		288.73	6857.78	6847.03	6791.05	6806.22	6805.19	6802.14	6804.49	6793.17
		286.68	8437.09	8301.99	7684.32	7708.35	7712.5	8193.5	7689.39	7735.53		288.68	6674.94	6849.24	6790.42	6805.93	6805.07	6803.13	6804.21	6792.58
		286.63	8672.23	8430.86	7674.45	7699.43	7707.02	8313.98	7679.65	7728.58		288.63	6719.92	6853.84	6791.5	6807.36	6806.68	6806.46	6805.64	6793.7
		286.58	8662.7	8573.5	7661.37	7687.35	7700	8446.12	7666.7	7718.79		288.58	6877.51	6859.09	6792.17	6808.4	6807.91	6810.39	6806.68	6794.41
		286.53	8413.33	8728.01	7648.24	7675.29	7695.4	8587.17	7653.71	7709.4		288.53	6822.4	6864.49	6791.37	6807.97	6807.7	6814.41	6806.26	6793.65
		286.48	8885.24	8890.63	7638.21	7666.4	7697.43	8732.12	7643.82	7703.69		288.48	6923.83	6872.85	6791.08	6808.07	6808.03	6821.32	6806.37	6793.39
		286.43	9072.7	9043.17	7621.86	7651.26	7698.13	8861.2	7627.62	7692.4		288.43	7106.2	6883.8	6789.84	6807.23	6807.45	6830.76	6805.53	6792.19
		286.38	9272.72	9178.98	7602.83	7633.52	7702.86	8965.78	7608.75	7679.4		288.38	6910.9	6897.91	6786.87	6804.68	6805.18	6843.28	6803	6789.26
		286.33	9240.72	9287.92	7580.94	7613	7713.5	9033.37	7587.02	7664.79		288.33	6924.4	6920.27	6785.71	6803.95	6804.77	6863.97	6802.28	6788.14
		286.28	9506.31	9364.81	7559.18	7592.71	7735.19	9056.26	7565.42	7651.94		288.28	7301.98	6950.43	6784.41	6803.09	6804.27	6892.38	6801.45	6786.89
		286.23	9308.07	9402.52	7533.65	7568.76	7766.12	9024.73	7540.06	7637.43		288.23	7175.05	6986.21	6779.56	6798.71	6800.28	6926.31	6797.08	6782.08
		286.18	9336.8	9410.19	7510.38	7547.2	7814.06	8945.58	7516.98	7627.9		288.18	7172.58	7032.91	6775.85	6795.48	6797.5	6971.05	6793.88	6778.42
		286.13	9210.96	9393.67	7486.44	7525.1	7876.8	8823.17	7493.23	7621.11		288.13	6998.57	7088.8	6772.14	6792.26	6794.78	7024.87	6790.69	6774.74
		286.08	9569.18	9366.8	7463.83	7504.51	7956.12	8670.67	7470.82	7619.98		288.08	6964.41	7153.71	6770.02	6790.66	6793.76	7087.56	6789.12	6772.67
		286.03	9474.68	9334.92	7436.22	7479.12	8043.6	8494.44	7443.43	7619.22		288.03	6968.61	7222.84	6768.19	6789.38	6793.14	7154.32	6787.88	6770.9
		285.98	9200.58	9313.14	7409.49	7454.85	8141.39	8312.06	7416.92	7625.9		287.98	7142.96	7290.88	6766.31	6788.06	6792.61	7219.81	6786.6	6769.07
		285.93	9332.09	9309.49	7386.01	7434.13	8246.2	8135.77	7393.68	7643.77		287.93	7541.21	7350	6762.79	6785.11	6790.59	7276.15	6783.7	6765.59
		285.88	9516.71	9320.34	7360.5	7411.75	8345.03	7968.14	7368.41	7668.99		287.88	7398.71	7390.98	6755.49	6778.42	6785	7314.11	6777.07	6758.35
		285.83	9323.03	9342.76	7332.23	7387.11	8428.21	7813.47	7340.41	7702.47		287.83	7330.11	7412.49	6749.46	6773.02	6780.95	7332.27	6771.73	6752.37
		285.78	9251.77	9376.23	7306.12	7365.26	8490.61	7679.61	7314.6	7750.64		287.78	7511.53	7409.89	6744.02	6768.24	6777.8	7325.95	6767.01	6746.99
		285.73	9546.63	9412.22	7280.61	7344.82	8521.35	7565.61	7289.39	7813.5		287.73	7530.34	7381.11	6736.83	6761.73	6773.3	7292.98	6760.58	6739.85
		285.68	9180.61	9439.85	7250.9	7321.24	8508.78	7465.7	7260.02	7887.72		287.68	7269.04	7331.95	6729.39	6755	6769.05	7239.06	6753.94	6732.47
		285.63	9495.34	9464.84	7225.6	7303.44	8459.27	7386.55	7235.08	7982.91		287.63	7230.42	7271.78	6724.34	6750.69	6767.81	7173.43	6749.72	6727.48
		285.58	9569.99	9480.06	7195.84	7282.95	8367.06	7316.62	7205.72	8091.08		287.58	7264.88	7205.66	6719.59	6746.72	6767.66	7101	6745.85	6722.8
		285.53	9560.64	9493.98	7164.72	7263.38	8242.75	7256.3	7175.02	8215.4		287.53	7196.51	7139.44	6714.48	6742.42	6768.1	7027.43	6741.67	6717.75
		285.48	9491.3	9514.97	7133.3	7246.4	8097.01	7204.07	7144.09	8356.6		287.48	7105.15	7079.14	6709.97	6738.75	6770.3	6958.54	6738.13	6713.3
		285.43	9644.19	9551.09	7102.39	7233.58	7940.39	7158.49	7113.71	8514.46		287.43	7042.91	7028.57	6706.26	6735.93	6774.73	6897.84	6735.45	6709.66
		285.38	9592.15	9605.33	7069.06	7222.84	7778.99	7114.89	7080.98	8683.87		287.38	6834.23	6989.58	6703.11	6733.7	6781.43	6846.93	6733.38	6706.58
		285.33	9582.15	9684.53	7035.98	7217.88	7622.6	7074.54	7048.56	8864.86		287.33	6879.16	6964.27	6701.88	6733.44	6792.09	6807.54	6733.3	6705.42
		285.28	9766.26	9789.79	7002.6	7219.27	7476.2	7035.91	7015.93	9052.85		287.28	6811.16	6950.07	6700.22	6732.8	6804.71	6776.75	6732.85	6703.83
		285.23	10169.9	9917.99	6966.36	7225.69	7340.64	6995.78	6980.55	9240.77		287.23	6762.18	6947.18	6699.18	6732.82	6820.75	6754.35	6733.09	6702.87
		285.18	9997.5	10063.4	6924.36	7235.59	7214.59	6950.77	6939.51	9420.32		287.18	6978.97	6954.33	6698.59	6733.35	6840.47	6738.64	6733.87	6702.36
		285.13	10196.6	10228	6884.06	7257.71	7105.77	6908.06	6900.32	9592.41		287.13	6986.6	6967.97	6695.96	6731.89	6861.8	6725.62	6732.69	6699.81
		285.08	10439.5	10400.6	6840.63	7288.56	7008.23	6862.63	6858.14	9745.58		287.08	6991.1	6989.16	6693.24	6730.4	6887.15	6715.88	6731.5	6697.17
		285.03	10507.1	10572.3	6793.45	7328.59	6919.65	6813.73	6812.38	9871.72		287.03	7019.79	7017.28	6690.45	6728.9	6916.94	6708.4	6730.36	6694.47
		284.98	10634	10737	6744.76	7381.02	6840.11	6763.54	6765.32	9966		286.98	7213.71	7051.74	6687.36	6727.18	6951.34	6702.14	6729.04	6691.47
		284.93	10698.5	10885.8	6693.76	7445.74	6766.65	6711.23	6716.19	10021		286.93	7102.45	7090.82	6682.43	6723.69	6989.19	6695.01	6726.01	6686.63
		284.88	11081.7	11012.1	6641.26	7523.58	6698.09	6657.54	6665.81	10032.1		286.88	7054.27	7137.24	6678.49	6721.27	7033.51	6689.49	6724.14	6682.79
		284.83	11036.2	11106.5	6583.04	7610.14	6628.5	6598.25	6610.01	9991.72		286.83	7079.66	7190.43	6674.97	6719.34	7083.95	6684.77	6722.87	6679.37
		284.78	11277.6	11170.9	6524.65	7709.82	6562.09	6538.9	6554.38	9904.3		286.78	7119.3	7249.57	6671.18	6717.24	7139.78	6680.02	6721.55	6675.68
		284.73	11461.2	11200.6	6462.33	7817.26	6494.05	6475.71	6495.2	9767.77		286.73	7178.01	7314.39	6666.98	6714.84	7200.75	6675.03	6720.1	6671.59
		284.68	11280	11197.4	6396.79	7930.89	6424.34	6409.37	6433.22	9586.71		286.68	7428.15	7384.49	6662.19	6711.95	7266.42	6669.57	6718.4	6666.91
		284.63	11273.1	11167.8	6332.77	8052.05	6357.19	6344.62	6373.21	9371.75		286.63	7574.79	7457.52	6655.01	6706.79	7334.4	6661.81	6714.72	6659.85
		284.58	11089	11112.2	6267.99	8174.78	6289.98	6279.17	6312.98	9127.28		286.58	7582.93	7533.92	6646.39	6700.33	7405.02	6652.67	6710.13	6651.34
		284.53	10730.3	11035.5	6204.78	8296.55	6224.81	6215.35	6254.86	8863.1		286.53	7712.29	7614.1	6637.61	6693.86	7478.54	6643.43	6706.04	6642.69
		284.48	10947.7	10941.8	6145.45	8414.5	6163.84	6155.45	6201.24	8588.59		286.48	7810.67	7696.02	6627.54	6686.27	7552.73	6632.95	6701.5	6632.75
		284.43	10731.6	10824.5	6082.48	8515.49	6099.47	6091.96	6144.65	8302.88		286.43	7786.07	7778.9	6616.46	6677.86	7626.57	6621.49	6697.01	6621.79
		284.38	10722.3	10689.3	6021.53	8598.88	6037.28	6030.53	6090.77	8017.96		286.38	7752.49	7862.54	6605.5	6669.8	7699.56	6610.2	6693.99	6610.97
		284.33	10440.3	10532.8	5959.9	8656.16	5974.56	5968.44	6036.98	7736.21		286.33	7963.49	7945.79	6594.75	6662.24	7770.15	6599.15	6692.88	6600.36
		284.28	10407.5	10357.5	5901.15	8685.2	5914.84	5909.29	5986.87	7465.92		286.28	8096.92	8024.84	6581.92	6652.93	7834.06	6586.05	6691.79	6587.69
		284.23	10359	10159.4	5842.07	8678.42	5854.88	5849.82	5937.27	7207.27		286.23	8314.85	8099.05	6567.72	6642.65	7890.09	6571.6	6691.95	6573.65
		284.18	9883.74	9938.26	5782.85	8633.16	5794.85	5790.24	5888.4	6963		286.18	7835.83	8166.35	6551.35	6630.7	7935.44	6555	6693.16	6557.44
		284.13	9489.92	9700.97	5729.08	8554.23	5740.36	5736.13	5845.89	6740.68		286.13	8357.46	8231.99	6539.31	6623.71	7974.59	6542.76	6702.61	6545.58
		284.08	9527.95	9448.64	5679.77	8441.99	5690.39	5686.51	5808.76	6540.07		286.08	8150.05	8285.91	6522.28	6612.5	7996.48	6525.53	6711.78	6528.72
		284.03	9290.8	9179.52	5629.31	8294.29	5639.32	5635.77	5771.4	6356		286.03	8396.05	8334.44	6507.02	6604.05	8006.4	6510.1	6728.32	6513.66
		283.98	9155.84	8901.54	5581.31	8119.51	5590.76	5587.48	5737.42	6191.59		285.98	8417.13	8373.6	6489.32	6594.38	7999.13	6492.23	6748.97	6496.16
		283.93	8609.02	8618.09	5534.44	7921.96	5543.38	5540.36	5705.5	6044.65		285.93	8267.65	8406.45	6471.25	6585.9	7976.34	6474.02	6776.89	6478.31
		283.88	8337.15	8339.72	5494.13	7713.32	5502.6	5499.81	5681.01	5919.5		285.88	8421.77	8436.16	6454.42	6580.58	7939.82	6457.05	6814.69	6461.71
		283.83	7897.51	8067.12	5456.85	7495.86	5464.89	5462.31	5660.4	5811.08		285.83	8397.84	8462.3	6435.98	6576.06	7887.49	6438.48	6860.68	6443.52
		283.78	7806.89	7806.85	5424.85	7277.68	5432.48	5430.09	5645.84	5720.17		285.78	8539	8489.37	6417.6	6574.56	7822.37	6419.98	6917.46	6425.4
		283.73	7396.19	7557.66	5393.62	7059.24	5400.88	5398.66	5632.76	5640.61		285.73	8464.2	8519.11	6397.72	6575.22	7744.55	6399.99	6984.43	6405.8
		283.68	7413.33	7326.43	5367.37	6849.08	5374.27	5372.21	5625.28	5575.04		285.68	8659.57	8557.03	6378.35	6580.83	7657.91	6380.52	7064.44	6386.74
		283.63	7132.58	7110	5340.54	6645.58	5347.12	5345.21	5617.73	5516.52		285.63	8712.03	8603.98	6356.98	6589.76	7562.01	6359.04	7155.37	6365.7
		283.58	6680.09	6913.54	5317.04	6455.38	5323.33	5321.54	5613.9	5467.56		285.58	8580.04	8664.62	6334.91	6604.37	7460.1	6336.88	7258.9	6344
		283.53	6917.4	6740.43	5299.17	6283.16	5305.18	5303.51	5615.94	5429.35		285.53	8749.13	8743.48	6313.87	6627.47	7355.91	6315.76	7376.45	6323.37
		283.48	6370.23	6581.91	5277.96	6121.31	5283.69	5282.14	5614.71	5391.88		285.48	9091.15	8840.24	6291.05	6657.48	7248.37	6292.86	7504.72	6301
		283.43	6520.02	6447.9	5263.64	5980.78	5269.13	5267.67	5620.31	5364.54		285.43	8938.98	8955.21	6264.81	6694.12	7137.41	6266.55	7641.11	6275.25
		283.38	6508.94	6328.81	5247.16	5852.88	5252.42	5251.06	5623.48	5337.61		285.38	9060.39	9094.01	6239.74	6743.2	7029.16	6241.41	7788.46	6250.75
		283.33	6533.44	6225.51	5230.62	5739.24	5235.66	5234.39	5626.11	5312.58		285.33	9156.18	9254.68	6213.31	6803.6	6922.2	6214.92	7942.28	6224.93
		283.28	6108.31	6136.26	5213.54	5638.79	5218.38	5217.19	5627.51	5288.55		285.28	9405.18	9436.82	6185.73	6876.66	6817.85	6187.28	8099.92	6198.05
		283.23	5902.3	6065.32	5201.81	5556.35	5206.45	5205.34	5633.35	5271.05		285.23	9555.67	9637.77	6155.56	6962.11	6715.4	6157.05	8256.81	6168.66
		283.18	6001.04	6008.15	5192.62	5487.89	5197.09	5196.04	5640.62	5257		285.18	9810.66	9856.35	6123.7	7061.83	6616.29	6125.13	8410.22	6137.68
		283.13	6136.71	5959.12	5182.02	5428.2	5186.32	5185.33	5645.11	5242.24		285.13	10155	10088.1	6089.15	7175.29	6520	6090.53	8554.73	6104.13
		283.08	5789.08	5915.95	5169.51	5375.4	5173.64	5172.71	5646.11	5226.1		285.08	10343.6	10328.3	6051.05	7302.07	6425.78	6052.38	8685.09	6067.15
		283.03	5704.02	5883.37	5161.38	5334.55	5165.37	5164.49	5649.7	5214.78		285.03	10802.1	10573.1	6010.82	7443.21	6335.16	6012.1	8797.68	6028.2
		282.98	5799.25	5856.47	5154.27	5301.03	5158.11	5157.28	5652.3	5204.81		284.98	10463.9	10814.4	5965.92	7595.56	6245.45	5967.16	8885.13	5984.74
		282.93	5834.67	5831.56	5145.81	5271.37	5149.52	5148.74	5651.4	5193.78		284.93	10956.2	11053.5	5923.77	7765.41	6163.83	5924.97	8950.19	5944.23
		282.88	5948.33	5808.26	5136.78	5245.39	5140.35	5139.62	5647.61	5182.39		284.88	11296.5	11276.1	5876.61	7942.87	6082.28	5877.77	8980.76	5898.91
		282.83	5748.35	5784.54	5126.14	5221.2	5129.59	5128.9	5639.8	5169.59		284.83	11343.3	11477.7	5825.82	8127.04	6001.76	5826.94	8975.04	5850.2
		282.78	5793.47	5763.72	5117.98	5202.21	5121.32	5120.66	5632.01	5159.44		284.78	11549.9	11655	5774.12	8317.17	5924.6	5775.2	8933.68	5800.85
		282.73	5853.89	5742.01	5109.12	5184.64	5112.35	5111.73	5621.05	5148.73		284.73	11777	11802.1	5719.99	8508.05	5848.85	5721.04	8854.75	5749.37
		282.68	5912.01	5718.73	5099.36	5167.8	5102.48	5101.9	5606.76	5137.23		284.68	11940.1	11915	5663.23	8695.14	5773.83	5664.24	8739.1	5695.58
		282.63	5467.73	5693.63	5088.7	5151.35	5091.73	5091.17	5589.23	5124.96		284.63	12233.2	11991.2	5604.41	8873.69	5699.71	5605.39	8589.95	5640.09
		282.58	5742.18	5673.08	5083.73	5141.57	5086.66	5086.14	5575.16	5118.48		284.58	12279.6	12027.5	5542.29	9037.22	5624.84	5543.24	8409.67	5581.69
		282.53	5687.62	5647.68	5075.1	5128.88	5077.94	5077.44	5555.4	5108.43		284.53	12164.2	12024.3	5479.15	9181.85	5551.13	5480.07	8205.15	5522.71
		282.48	5712.19	5621.7	5067.07	5117.38	5069.82	5069.35	5534.37	5099.06		284.48	11983.2	11981.6	5416.51	9303.19	5479.73	5417.4	7982.67	5464.67
		282.43	5550.91	5594.17	5058.61	5105.9	5061.28	5060.83	5511.26	5089.35		284.43	11828.7	11898.8	5354.97	9396	5410.97	5355.84	7747.68	5408.24
		282.38	5486.04	5567.66	5052.16	5096.78	5054.74	5054.32	5488.74	5081.71		284.38	11859.4	11774.7	5294.3	9454.36	5344.34	5295.15	7504.9	5353.21
		282.33	5579.2	5541.07	5046.47	5088.71	5048.98	5048.58	5465.78	5074.9		284.33	11540.3	11607.2	5232.78	9472.11	5277.89	5233.6	7256.83	5297.89
		282.28	5686.87	5512.51	5039.48	5079.57	5041.92	5041.54	5440.56	5066.86		284.28	11174.1	11400.2	5173.67	9449.2	5214.69	5174.47	7011	5245.58
		282.23	5279.74	5481.96	5031	5069.12	5033.36	5033	5413.09	5057.37		284.23	11114.4	11156.2	5117.44	9384.62	5155.05	5118.22	6771.28	5196.76
		282.18	5458.19	5456.3	5027.73	5064.05	5030.04	5029.69	5390.3	5053.16		284.18	10700.3	10875.2	5061.24	9275.83	5095.98	5062	6537.73	5148.63
		282.13	5284.32	5428.14	5022.09	5056.74	5024.33	5024	5364.81	5046.62		284.13	10520.8	10565.5	5008.4	9128.42	5040.71	5009.13	6316.33	5104.51
		282.08	5494.64	5402.19	5018.65	5051.75	5020.83	5020.52	5341.37	5042.33		284.08	9963.04	10230.2	4956.74	8943.89	4986.97	4957.46	6106.6	5062.27
		282.03	5244.93	5373.65	5012.41	5044.07	5014.53	5014.23	5315.18	5035.28		284.03	9771.22	9879.51	4909.83	8730.94	4938.25	4910.52	5913.65	5025.46
		281.98	5249.2	5348.64	5009.36	5039.67	5011.43	5011.14	5292.39	5031.46		283.98	9652.27	9516.33	4864.27	8491.8	4891.11	4864.95	5734.85	4990.71
		281.93	5522.96	5323.99	5006.22	5035.26	5008.23	5007.96	5269.83	5027.59		283.93	9340.27	9146.17	4819.4	8231.69	4844.84	4820.06	5569.85	4957.33
		281.88	5242.87	5296.31	4999.44	5027.3	5001.4	5001.14	5244.12	5020.12		283.88	8968.91	8777.19	4777.03	7958.71	4801.22	4777.68	5420.59	4927.14
		281.83	5270.23	5272.9	4996.25	5022.99	4998.16	4997.91	5222.57	5016.27		283.83	8267.32	8414.92	4737.75	7678.92	4760.8	4738.38	5287.15	4900.69
		281.78	5087.68	5249.88	4992.66	5018.35	4994.52	4994.28	5201.32	5012.04		283.78	7788.17	8067.57	4704.68	7401.09	4726.69	4705.29	5172.15	4881.06
		281.73	5228.61	5230.06	4991.41	5016.11	4993.23	4993	5183.18	5010.19		283.73	7580.04	7736.84	4675.78	7127.89	4696.84	4676.38	5072.66	4866.2
		281.68	5222.22	5209.28	4988.3	5012.07	4990.07	4989.86	5163.98	5006.51		283.68	7298.58	7423.26	4648.56	6860.9	4668.74	4649.15	4985.17	4853.56
		281.63	5224.85	5189.5	4985.24	5008.12	4986.96	4986.76	5145.71	5002.89		283.63	7202.05	7130.35	4623.73	6604.72	4643.09	4624.3	4909.41	4843.76
		281.58	5244.95	5170.62	4982.1	5004.14	4983.78	4983.59	5128.27	4999.23		283.58	6893.24	6857.88	4599.57	6360.31	4618.16	4600.12	4842.53	4835.04
		281.53	5190.78	5152.43	4978.65	4999.9	4980.29	4980.11	5111.44	4995.28		283.53	6566.13	6609.28	4578.07	6132.22	4595.94	4578.62	4785.52	4829.28
		281.48	4986.23	5135.9	4975.87	4996.37	4977.47	4977.3	5096.21	4992.02		283.48	6563.62	6385.11	4559.44	5922.16	4576.64	4559.98	4737.52	4826.6
		281.43	5258.17	5123	4975.73	4995.52	4977.3	4977.13	5084.55	4991.42		283.43	6074.33	6182.27	4540.66	5728.05	4557.22	4541.18	4694.57	4823.9
		281.38	5144.74	5107.49	4972.03	4991.15	4973.56	4973.4	5070.23	4987.28		283.38	6082.26	6005.05	4526.29	5555.17	4542.24	4526.8	4660.42	4825.58
		281.33	5194.66	5094.36	4969.76	4988.24	4971.26	4971.11	5058.22	4984.59		283.33	6014.54	5847.76	4511.71	5398.72	4527.09	4512.21	4629.66	4826.93
		281.28	5112.65	5081.45	4966.81	4984.68	4968.28	4968.13	5046.39	4981.24		283.28	5845.21	5710.1	4497.63	5259.16	4512.47	4498.11	4602.37	4828.5
		281.23	5174.86	5070.44	4964.9	4982.19	4966.33	4966.19	5036.4	4978.94		283.23	5636.03	5591.47	4485	5136.62	4499.33	4485.47	4578.93	4831.11
		281.18	5012.06	5059.4	4962.15	4978.88	4963.55	4963.42	5026.35	4975.81		283.18	5559.28	5490.61	4474.21	5030.46	4488.06	4474.68	4559.25	4835.01
		281.13	5086.3	5051.23	4961.5	4977.7	4962.86	4962.74	5019.11	4974.8		283.13	5446.6	5404.68	4464.04	4938.39	4477.43	4464.5	4541.73	4838.81
		281.08	5232.09	5042.79	4959.86	4975.56	4961.2	4961.08	5011.57	4972.81		283.08	5255.39	5332.18	4454.84	4859.38	4467.78	4455.28	4526.4	4842.69
		281.03	5044.5	5033.08	4956.29	4971.51	4957.6	4957.48	5002.73	4968.91		283.03	5300.75	5272.2	4447.33	4792.93	4459.86	4447.77	4513.73	4847.24
		280.98	5218.68	5026.4	4955.13	4969.9	4956.42	4956.31	4996.88	4967.44		282.98	5212.08	5220.82	4439.34	4735.49	4451.46	4439.76	4501.34	4850.11
		280.93	4903.44	5017.98	4951.68	4966	4952.94	4952.83	4989.25	4963.68		282.93	5127.79	5177.69	4432.1	4687.02	4443.84	4432.51	4490.3	4852.39
		280.88	4965.45	5014.16	4952.31	4966.22	4953.54	4953.44	4986.19	4964.01		282.88	5232.04	5141.37	4425.57	4646.35	4436.96	4425.98	4480.46	4853.91
		280.83	5044.75	5009.99	4952.14	4965.64	4953.34	4953.25	4982.76	4963.55		282.83	5270.07	5108.75	4418.02	4610.58	4429.06	4418.42	4469.97	4852.8
		280.78	5079.6	5005.21	4950.93	4964.04	4952.1	4952.01	4978.68	4962.06		282.78	5278.89	5079.32	4410.03	4579.39	4420.74	4410.43	4459.36	4849.55
		280.73	4819.87	5000.33	4949.24	4961.99	4950.4	4950.31	4974.48	4960.11		282.73	5122.04	5052.34	4401.89	4552.16	4412.28	4402.28	4448.84	4844.35
		280.68	4964.5	4999.16	4950.93	4963.33	4952.07	4951.98	4973.96	4961.55		282.68	5013.48	5028.51	4395.14	4529.7	4405.23	4395.52	4439.92	4838.71
		280.63	5035.21	4996.42	4950.76	4962.81	4951.87	4951.79	4971.85	4961.13		282.63	5025.84	5006.73	4389.35	4510.95	4399.15	4389.72	4432.13	4832.18
		280.58	4789.1	4993.01	4949.65	4961.38	4950.74	4950.66	4969.04	4959.78		282.58	4983.03	4985.3	4383.38	4494.24	4392.9	4383.75	4424.32	4823.63
		280.53	5048.03	4993.05	4951.75	4963.18	4952.82	4952.75	4969.66	4961.66		282.53	4895.8	4964.35	4377.76	4479.66	4387.02	4378.12	4416.98	4813.62
		280.48	4883.99	4989.93	4950.49	4961.61	4951.54	4951.47	4967.1	4960.17		282.48	5031.42	4943.99	4372.91	4467.27	4381.91	4373.26	4410.53	4802.67
		280.43	5017.43	4989.12	4951.36	4962.2	4952.39	4952.32	4966.83	4960.83		282.43	4748.8	4921.91	4366.74	4454.68	4375.49	4367.08	4402.85	4788.76
		280.38	5145.05	4986.73	4950.5	4961.05	4951.51	4951.44	4964.96	4959.75		282.38	4836.75	4901.93	4363.16	4445.59	4371.68	4363.5	4397.86	4775.94
		280.33	5208.64	4982.79	4947.95	4958.23	4948.94	4948.88	4961.53	4957		282.33	4867.49	4880.52	4358.72	4436.35	4367.01	4359.05	4392.1	4760.89
		280.28	5160.17	4978.11	4944.53	4954.56	4945.5	4945.44	4957.33	4953.39		282.28	4879.46	4858.23	4353.95	4427.36	4362.03	4354.28	4386.08	4744.3
		280.23	4973.72	4974.12	4941.7	4951.48	4942.66	4942.6	4953.81	4950.37		282.23	4827.17	4835.25	4349.03	4418.68	4356.89	4349.35	4379.97	4726.48
		280.18	4992.02	4972.63	4941.28	4950.83	4942.22	4942.17	4952.77	4949.77		282.18	4838.14	4812.25	4344.55	4410.81	4352.21	4344.86	4374.37	4708.19
		280.13	4795.96	4970.98	4940.62	4949.93	4941.54	4941.49	4951.56	4948.93		282.13	4703.57	4788.74	4339.92	4403.11	4347.39	4340.23	4368.68	4689.01
		280.08	4982.55	4971.95	4942.51	4951.6	4943.42	4943.37	4952.96	4950.65		282.08	4786.33	4766.17	4336.51	4396.89	4343.8	4336.82	4364.27	4670.45
		280.03	5071.24	4970.57	4941.99	4950.87	4942.88	4942.83	4951.98	4949.96		282.03	4557.39	4742.63	4332.3	4390.07	4339.4	4332.6	4359.1	4650.66
		279.98	5056.2	4968.07	4940.29	4948.97	4941.17	4941.12	4949.88	4948.1		281.98	4830.3	4721.15	4330.19	4385.55	4337.12	4330.48	4356.08	4632.67
		279.93	4815.23	4965.79	4938.77	4947.25	4939.63	4939.59	4947.99	4946.43		281.93	4758.05	4697.13	4325.5	4378.62	4332.27	4325.79	4350.53	4611.93
		279.88	4924.82	4966.7	4940.39	4948.67	4941.24	4941.2	4949.27	4947.9		281.88	4651.29	4673.92	4321.45	4372.46	4328.05	4321.73	4345.66	4591.81
		279.83	4925.36	4966.23	4940.6	4948.69	4941.43	4941.39	4949.16	4947.95		281.83	4675.9	4651.92	4318.36	4367.39	4324.81	4318.64	4341.79	4572.72
		279.78	4987.04	4965.78	4940.8	4948.71	4941.61	4941.58	4949.06	4948.01		281.78	4706.9	4630.02	4315.01	4362.18	4321.31	4315.28	4337.69	4553.58
		279.73	4972.39	4964.57	4940.19	4947.93	4940.99	4940.96	4948.19	4947.26		281.73	4395.88	4608.24	4311.33	4356.76	4317.49	4311.6	4333.31	4534.41
		279.68	5071.91	4963.56	4939.77	4947.34	4940.56	4940.52	4947.51	4946.7		281.68	4612.89	4589.84	4310.54	4354.31	4316.56	4310.81	4331.84	4518.49
		279.63	4940.92	4961.27	4938.04	4945.44	4938.81	4938.78	4945.53	4944.84		281.63	4619.68	4569.99	4307.71	4349.91	4313.59	4307.97	4328.36	4501
		279.58	4927.38	4960.69	4938	4945.25	4938.76	4938.73	4945.27	4944.68		281.58	4351.19	4550.67	4304.78	4345.5	4310.53	4305.04	4324.82	4483.92
		279.53	4898.38	4960.32	4938.14	4945.23	4938.89	4938.86	4945.19	4944.69		281.53	4540.62	4534.54	4304.35	4343.65	4309.97	4304.6	4323.79	4469.92
		279.48	5009.29	4960.34	4938.66	4945.61	4939.4	4939.37	4945.51	4945.09		281.48	4381.04	4517.34	4302.14	4340.1	4307.64	4302.39	4321.01	4454.75
		279.43	4956.3	4958.94	4937.73	4944.54	4938.46	4938.43	4944.39	4944.05		281.43	4620.68	4502.36	4301.4	4338.09	4306.78	4301.64	4319.73	4441.7
		279.38	4940.69	4958.23	4937.49	4944.15	4938.2	4938.18	4943.96	4943.69		281.38	4498.36	4485.89	4298.4	4333.89	4303.67	4298.65	4316.22	4427.08
		279.33	4951.58	4957.75	4937.45	4943.98	4938.15	4938.13	4943.74	4943.54		281.33	4617.16	4471.31	4296.53	4330.87	4301.69	4296.77	4313.85	4414.26
		279.28	5031.52	4957.14	4937.26	4943.66	4937.96	4937.93	4943.39	4943.24		281.28	4741.42	4456.38	4293.53	4326.77	4298.58	4293.76	4310.37	4401.01
		279.23	4891.72	4955.48	4936.03	4942.3	4936.71	4936.69	4941.99	4941.9		281.23	4398.32	4441.02	4289.33	4321.52	4294.27	4289.56	4305.72	4387.27
		279.18	4851.52	4955.66	4936.61	4942.76	4937.28	4937.26	4942.41	4942.38		281.18	4406.4	4429.59	4288.31	4319.5	4293.15	4288.53	4304.25	4377.38
		279.13	4913.48	4956.39	4937.72	4943.75	4938.39	4938.37	4943.38	4943.4		281.13	4516.28	4418.81	4287.2	4317.44	4291.95	4287.42	4302.73	4368.08
		279.08	4938.04	4956.33	4938.04	4943.95	4938.69	4938.68	4943.55	4943.62		281.08	4638.22	4407.71	4285.06	4314.39	4289.71	4285.27	4300.17	4358.38
												281.03	4455.81	4396.13	4281.74	4310.21	4286.3	4281.96	4296.47	4348.16
												280.98	4620.26	4386.88	4280.11	4307.74	4284.58	4280.33	4294.47	4340.21
												280.93	4604.59	4376.7	4276.93	4303.76	4281.31	4277.14	4290.92	4331.28
												280.88	4281.8	4367.22	4273.85	4299.93	4278.15	4274.06	4287.5	4323
												280.83	4448.59	4361.28	4273.78	4299.12	4278	4273.99	4287.09	4318.22
												280.78	4383.12	4354.3	4272.14	4296.78	4276.28	4272.35	4285.13	4312.34
												280.73	4247.05	4348.39	4271.1	4295.07	4275.16	4271.3	4283.78	4307.49
												280.68	4464.01	4344.19	4271.33	4294.65	4275.31	4271.52	4283.7	4304.31
												280.63	4416.74	4338.35	4269.52	4292.22	4273.43	4269.72	4281.61	4299.47
												280.58	4508.73	4333.31	4268.14	4290.25	4271.98	4268.33	4279.95	4295.38
												280.53	4417.94	4327.74	4265.89	4287.42	4269.66	4266.08	4277.42	4290.72
												280.48	4285.97	4323.3	4264.46	4285.44	4268.17	4264.65	4275.74	4287.16
												280.43	4397.53	4320.35	4264.26	4284.71	4267.9	4264.44	4275.28	4285.06
												280.38	4315.19	4316.61	4263.01	4282.95	4266.59	4263.19	4273.79	4282.14
												280.33	4315.63	4313.85	4262.52	4281.97	4266.03	4262.7	4273.06	4280.18
												280.28	4318.43	4311.28	4262.03	4281	4265.48	4262.2	4272.34	4278.37
												280.23	4419.03	4308.86	4261.5	4280.01	4264.89	4261.67	4271.59	4276.69
												280.18	4270.99	4305.64	4260.02	4278.1	4263.35	4260.19	4269.9	4274.19
												280.13	4485.4	4303.95	4259.92	4277.57	4263.19	4260.09	4269.59	4273.19
												280.08	4422.89	4300.36	4257.81	4275.04	4261.03	4257.97	4267.27	4270.27
												280.03	4451.44	4297.46	4256.26	4273.1	4259.43	4256.42	4265.53	4268.01
												279.98	4602.31	4294.37	4254.43	4270.89	4257.55	4254.59	4263.51	4265.55
												279.93	4217.25	4289.94	4251.17	4267.26	4254.23	4251.33	4260.07	4261.72
												279.88	4405.33	4289.16	4251.49	4267.22	4254.5	4251.65	4260.21	4261.53
												279.83	4278.46	4286.69	4250.05	4265.43	4253.01	4250.2	4258.6	4259.63
												279.78	4351.82	4285.46	4249.78	4264.83	4252.7	4249.94	4258.16	4258.95
												279.73	4106.16	4283.59	4248.82	4263.55	4251.7	4248.98	4257.04	4257.62
												279.68	4127.26	4284.06	4250.16	4264.57	4252.99	4250.31	4258.22	4258.62
												279.63	4395.56	4284.4	4251.31	4265.42	4254.1	4251.46	4259.22	4259.45
												279.58	4481.4	4282.27	4249.96	4263.77	4252.7	4250.11	4257.72	4257.81
												279.53	4207.97	4279.36	4247.79	4261.31	4250.49	4247.94	4255.4	4255.37
												279.48	4427.68	4279.02	4248.16	4261.41	4250.82	4248.31	4255.64	4255.5
												279.43	4449.8	4276.66	4246.48	4259.46	4249.1	4246.62	4253.82	4253.58
												279.38	4309.59	4274.1	4244.58	4257.3	4247.16	4244.72	4251.78	4251.46
												279.33	4405.75	4272.86	4243.97	4256.43	4246.51	4244.11	4251.04	4250.64
												279.28	4192.61	4270.74	4242.45	4254.67	4244.95	4242.59	4249.4	4248.93
												279.23	4343.87	4270.62	4242.92	4254.9	4245.39	4243.05	4249.74	4249.22
												279.18	4446.1	4269.11	4241.97	4253.72	4244.4	4242.11	4248.68	4248.1
												279.13	4278.46	4266.66	4240.06	4251.59	4242.46	4240.19	4246.65	4246.02
												279.08	4239.7	4265.77	4239.7	4251.01	4242.06	4239.83	4246.17	4245.5

## Sheet: Figure 3c
	K-0			K-10			CCPP-0			CCPP-10			CCPP-50			CCPP-500
	Z'/ohm	-Z''/ohm		Z'/ohm	-Z''/ohm		Z'/ohm	-Z''/ohm		Z'/ohm	-Z''/ohm		Z'/ohm	-Z''/ohm		Z'/ohm	-Z''/ohm
	6.629	1.59		5.172	0.705		8.216	3.256		7.48	2.151		10.27	1.205		15.08	1.464
	6.752	2.218		5.333	1.124		8.473	4.068		7.781	2.656		10.41	1.565		15.37	1.734
	6.89	2.896		5.515	1.538		8.76	4.954		8.103	3.18		10.59	1.938		15.66	1.99
	7.066	3.656		5.731	1.958		9.096	5.965		8.479	3.728		11.29	2.317		15.99	2.217
	7.266	4.49		5.974	2.38		9.476	7.087		8.889	4.302		11.9	2.693		16.32	2.421
	7.501	5.433		6.248	2.817		9.909	8.367		9.346	4.916		12.4	3.083		16.67	2.612
	7.769	6.507		6.552	3.272		10.4	9.828		9.849	5.577		12.66	3.493		17.02	2.798
	8.081	7.753		6.892	3.758		10.96	11.53		10.41	6.301		12.91	3.932		17.39	2.984
	8.444	9.205		7.269	4.285		11.61	13.5		11.05	7.099		13.2	4.411		17.78	3.173
	8.87	10.89		7.681	4.857		12.36	15.8		11.77	7.976		13.65	4.927		18.18	3.363
	9.372	12.86		8.135	5.482		13.23	18.47		12.57	8.94		14.29	5.486		18.61	3.556
	9.956	15.17		8.632	6.172		14.24	21.58		13.49	9.991		14.93	6.105		19.05	3.747
	10.64	17.86		9.177	6.94		15.43	25.09		14.51	11.13		15.53	6.788		19.49	3.934
	11.45	21.01		9.776	7.8		16.84	29.14		15.65	12.36		16.18	7.534		19.96	4.121
	12.4	24.63		10.43	8.769		18.51	33.99		16.93	13.7		16.89	8.365		20.45	4.316
	13.5	28.87		11.14	9.87		20.48	39.74		18.34	15.17		17.63	9.302		20.97	4.521
	14.8	33.95		11.92	11.12		22.81	46.49		19.89	16.72		18.44	10.35		21.5	4.736
	16.34	39.97		12.77	12.56		25.58	54.33		21.58	18.38		19.42	11.54		22.06	4.964
	18.14	47.08		13.69	14.19		28.89	63.39		23.43	20.24		20.64	12.86		22.62	5.203
	20.27	55.43		14.71	16.08		32.83	73.92		25.43	22.33		21.94	14.33		23.2	5.459
	22.76	65.27		15.84	18.28		37.53	86.18		27.6	24.68		23.26	15.99		23.8	5.742
	25.69	76.81		17.09	20.81		43.1	100.3		29.94	27.29		24.59	17.9		24.4	6.037
	29.14	90.41		18.47	23.74		49.73	116.7		32.47	30.22		26.09	20.09		25.03	6.365
	33.2	106.4		20.03	27.19		57.69	135.5		35.2	33.51		27.98	22.59		25.68	6.76
	38.14	125.2		21.84	31.21		67.38	157.2		38.22	37.21		30.41	25.38		26.35	7.2
	44.02	147.1		23.93	35.89		79.03	182		41.52	41.38		33.23	28.51		27.06	7.703
	50.91	173.1		26.34	41.4		93.09	210.8		45.13	46.21		36.11	32.07		27.79	8.307
	59.13	203.9		29.15	47.87		110.2	244.1		49.13	51.79		39.03	36.12		28.54	9.021
	69.05	240.7		32.49	55.45		131.1	282.5		53.62	58.25		42.13	40.73		29.32	9.862
	80.93	283.5		36.46	64.18		156.3	325.6		58.65	65.58		45.71	45.88		30.13	10.83
	95.55	334.2		41.32	74.36		187.5	374.3		64.39	74.01		49.92	51.71		30.98	11.97
	113.6	394.1		47.29	86.14		226.1	428.8		71.01	83.68		54.76	58.43		31.86	13.31
	136.2	464.7		54.67	99.68		273.9	489		78.77	94.71		60.41	66.08		32.8	14.9
	164.1	546.8		63.73	115		332	553.7		87.81	107.1		66.96	74.5		33.8	16.77
	198.1	639.6		74.59	131.6		400.2	620		98.17	120.6		74.48	83.46		34.86	18.93
	244.3	752.5		88.77	150.9		486.8	689.7		111.2	136.3		83.95	93.56		36.07	21.61
	306.2	881.5		107.1	171.7		591.8	756.4		127.5	153.3		95.7	104.1		37.58	24.7
	383.4	1024		129.3	193.2		710.5	815.4		146.9	170.9		109.4	114.8		39.34	28.23
	478.4	1190		156.1	215.9		842.7	866.9		169.7	189.8		125.2	125.9		41.33	32.54
	597.1	1378		188	238.5		986.1	907.5		196.4	209.2		143.2	137.2		43.63	37.69
	747.5	1587		225.6	259.9		1139	933.5		227.7	228.3		163.6	148		46.41	43.8
	937.2	1812		268.9	277.9		1295	940.1		263.8	245.4		186.5	157.5		49.86	50.92
	1174	2048		317	290.7		1450	927.1		304.4	259		211.9	165.1		54.23	59.12
	1465	2286		368.5	296.7		1599	896.3		348.7	267.9		239.4	169.9		59.83	68.47
	1812	2513		421.1	295		1736	851.1		395.1	271		268.2	171.5		67.01	78.98
	2218	2715		472.1	285.6		1860	795.5		441.9	267.6		297.3	169.5		76.18	90.51
	2675	2875		519.2	269.5		1969	733.6		486.9	258		325.4	163.8		87.78	102.9
	3172	2980		561.1	248.4		2065	667.3		528.4	242.9		351.6	154.7		102.3	115.6
	3683	3012		595.3	223.6		2145	599.9		563.9	223.3		374.3	142.6		119.6	127.7
	4189	2968		621.8	197.1		2211	535.6		593.2	201.1		393.2	128.6		139.9	138.4
	4677	2859		642.9	171.5		2266	476.7		617.5	178.4		409	114.2		163.6	146.7
	5130	2699		659.6	147.8		2313	424		637.4	156.7		422	100.1		189.9	151.5
	5538	2507		672.8	126.7		2354	376.6		653.7	136.4		432.6	87.03		217.5	152.5
	5887	2291		682.9	107.9		2389	334.6		666.7	118		440.9	75.07		244.7	149.2
	6183	2062		690.7	91.47		2421	298		676.9	101.4		447.3	64.35		270.1	142
	6425	1834		696.6	76.97		2449	265.5		685	86.65		452.3	54.88		292.7	131.8
	6626	1621		701.2	64.78		2475	236.6		691.5	73.96		456.2	46.73		312.1	119.5
	6793	1429		704.9	54.7		2498	210.7		696.8	63.2		459.3	39.77		328.2	106.3
	6926	1251		707.8	46.17		2519	188.2		700.8	53.97		461.8	33.81		340.5	93.15
	7032	1095		710.1	38.89		2537	167.8		704.1	46.09		463.9	28.81		349.9	80.72
	7117	957.8		712.8	32.1		2553	148.4		707.8	38.62		466.4	24.19		357.2	69.03
	7192	841.5		715.9	26.27		2568	132		711.8	31.92		469.2	20.09		363.1	58.58
	7256	753.4		718.3	22.05		2583	120		715.4	26.92		471.6	17.09		367.5	49.88
	7321	688.8		720.6	19.05		2599	111.4		718.8	23.31		473.7	15.04		371.1	42.78
	7390	643.2		722.7	16.95		2616	104.9		722.3	20.74		475.7	13.74		374	37.06
	7460	608.1		724.8	15.39		2633	99.42		725.6	18.72		477.5	12.83		376.4	32.35
	7532	579.7		726.9	14.24		2651	94.58		728.7	17.09		479.1	12.2		378.4	28.46
	7606	552.9		729.2	13.43		2670	90.18		731.9	15.72		480.9	11.85		380.2	25.3
	7688	523.2		731.8	12.9		2690	85.91		735.2	14.62		483.7	11.85		381.9	22.84
	7770	495.5		734.8	12.68		2712	81.6		739.3	13.84		487.7	12.03		383.6	20.98
	7849	468.9		738.1	12.7		2736	77.84		744.3	13.3		492	12.45		385.4	19.65
	7927	437.5		741.7	12.91		2762	74.88		750.1	12.9		496.9	13.04		387.3	18.78
	8003	402.1		745.4	13.32		2789	72.37		756.6	12.63		502.5	13.64		389.4	18.32

## Sheet: Figure 3d
	CCPP			pristine K
	Overpotential (V)	Log (current/A)		Overpotential (V)	Log (current/A)
	-0.3	-3.84439		-0.3	-4.81839
	-0.29	-3.7025		-0.29	-4.84835
	-0.28	-3.75134		-0.28	-4.87749
	-0.27	-3.79215		-0.27	-4.90714
	-0.26	-3.82638		-0.26	-4.93667
	-0.25	-3.85608		-0.25	-4.96646
	-0.24	-3.88472		-0.24	-4.99645
	-0.23	-3.91378		-0.23	-5.02728
	-0.22	-3.94432		-0.22	-5.05892
	-0.21	-3.97613		-0.21	-5.09141
	-0.2	-4.00985		-0.2	-5.12385
	-0.19	-4.04523		-0.19	-5.15795
	-0.18	-4.08269		-0.18	-5.19392
	-0.17	-4.12183		-0.17	-5.22973
	-0.16	-4.1633		-0.16	-5.26753
	-0.15	-4.20689		-0.15	-5.30757
	-0.14	-4.25308		-0.14	-5.3487
	-0.13	-4.30181		-0.13	-5.39249
	-0.12	-4.3534		-0.12	-5.43936
	-0.11	-4.40902		-0.11	-5.4863
	-0.1	-4.4691		-0.1	-5.53991
	-0.09	-4.53469		-0.09	-5.59844
	-0.08	-4.60711		-0.08	-5.66332
	-0.07	-4.68914		-0.07	-5.73707
	-0.06	-4.78383		-0.06	-5.82287
	-0.05	-4.89767		-0.05	-5.92646
	-0.04	-5.04047		-0.04	-6.059
	-0.03	-5.22795		-0.03	-6.24593
	-0.02	-5.54823		-0.02	-6.57367
	-0.01	-6.64616		-0.01	-7.51159
	1.73e-17	-5.47189		0	-6.48555
	0.01	-5.1877		0.01	-6.20439
	0.02	-5.01736		0.02	-6.03586
	0.03	-4.89585		0.03	-5.91311
	0.04	-4.80019		0.04	-5.81664
	0.05	-4.72077		0.05	-5.73667
	0.06	-4.65306		0.06	-5.66728
	0.07	-4.59266		0.07	-5.60586
	0.08	-4.53688		0.08	-5.55065
	0.09	-4.4848		0.09	-5.49975
	0.1	-4.43485		0.1	-5.45288
	0.11	-4.38532		0.11	-5.4087
	0.12	-4.33262		0.12	-5.36705
	0.13	-4.27659		0.13	-5.32734
	0.14	-4.22226		0.14	-5.28914
	0.15	-4.17418		0.15	-5.25236
	0.16	-4.13452		0.16	-5.2168
	0.17	-4.10263		0.17	-5.1821
	0.18	-4.07912		0.18	-5.14819
	0.19	-4.0611		0.19	-5.115
	0.2	-4.04556		0.2	-5.0823
	0.21	-4.031		0.21	-5.04995
	0.22	-4.01642		0.22	-5.01803
	0.23	-4.00138		0.23	-4.9864
	0.24	-3.98451		0.24	-4.95538
	0.25	-3.96429		0.25	-4.9246
	0.26	-3.94078		0.26	-4.89425
	0.27	-3.91378		0.27	-4.86407
	0.28	-3.88392		0.28	-4.83404
	0.29	-3.85161		0.29	-4.8044
	0.3	-3.81585		0.3	-4.77472

## Sheet: Figure 3e
		SS|SS			SS|pristine K|SS			SS|CCPP|SS
		0	0.0021		0	0.0021		0	0.0055
		5	0.0024		5	0.0024		5	0.0037
		10	0.0021		10	0.0024		10	0.0043
		15	0.0024		15	0.0021		15	-0.0027
		20	0.0024		20	0.0021		20	0.0024
		25	0.0356		25	0.0356		25	0.0917
		30	0.0359		30	0.0356		30	0.0905
		35	0.0356		35	0.0356		35	0.0905
		40	0.0356		40	0.0356		40	0.0905
		45	0.0356		45	0.0353		45	0.0905
		50	0.0356		50	0.0356		50	0.0902
		55	0.0356		55	0.0353		55	0.0902
		60	0.0359		60	0.0356		60	0.0902
		65	0.0356		65	0.0356		65	0.0902
		70	0.0356		70	0.0356		70	0.0902
		75	0.0359		75	0.0356		75	0.0902
		80	0.0356		80	0.0353		80	0.0902
		85	0.0356		85	0.0353		85	0.0902
		90	0.0356		90	0.0356		90	0.0902
		95	0.0356		95	0.0353		95	0.0902
		100	0.0356		100	0.0353		100	0.0902

## Sheet: Figure 3f
pristine K			CCPP
1000/T (K-1)	In(R-1/Ω-1)		1000/T (K-1)	In(R-1/Ω-1)
3.66099	-11.3418		3.66099	-9.40837
3.5317	-10.2947		3.5317	-8.5035
3.41122	-9.3147		3.41122	-7.68662
3.2987	-8.44074		3.2987	-6.93537
3.19336	-7.48212		3.19336	-6.41017
Temperature	0 ºC		10 ºC		20 ºC			30 ºC		40 ºC
Resistance	Rs/Ω	Rin/Ω	Rs/Ω	Rin/Ω	Rs/Ω	Rin/Ω		Rs/Ω	Rin/Ω	Rs/Ω	Rin/Ω
pristine K	10.84	84271	9.12	29576	8.015	11100		6.421	4632	7.408	1776
CCPP	11.89	12190	9.978	4932	8.342	2179		9.607	1028	9.766	608
CCPP
								Ea=-6.48833*8.314=-53.94 KJ mol-1
pristine K
								Ea=-8.18952*8.314=-68.08 KJ mol-1

[truncated: 24 more sheets: Figure 4a, Figure 4b, Figure 4c, Figure 4d, Figure 6a, Figure 6b, Figure 6c, Figure S5e, Figure S11, Figure S12, Figure S14, Figure S15, Figure S16, Figure S17, Figure S18, Figure S19, Figure S20, Figure S21, Figure S22, Figure S23 …]
